# Supplementary material for: Network Analysis of Oyster Transcriptome Revealed a Cascade of Cellular Responses during Recovery after Heat Shock
Source: PLoS One. 2012 Apr 18;7(4):e35484. doi: 10.1371/journal.pone.0035484 (PMC3329459; doi:10.1371/journal.pone.0035484)
Supplement: Table S1 — Combined results of probe annotation, WGCNA analysis and differential expression analysis. (XLS) [file pone.0035484.s001.xls]

## Sheet: Sheet1
Probe ID	Accession no.	Best hit	E-value	Module	Kin (Intramodular connectivity)	P-value	FDR
4	BQ426587	ref|XP_002433447.1| ubiquitin-conjugating enzyme, putative [Ixodes scapularis]	1e-114	M3	19.7669	0.782458	0.909621
5	BQ426587	ref|XP_002433447.1| ubiquitin-conjugating enzyme, putative [Ixodes scapularis]	1e-114	M3	32.481	0.843131	0.928851
8	BQ426594	gb|ABI78941.1| mitochondrial ATP synthase B subunit [Clonorchis sinensis]	2e-22	M3	5.27383	0.0754024	0.31491
9	BQ426594	gb|ABI78941.1| mitochondrial ATP synthase B subunit [Clonorchis sinensis]	2e-22	M3	5.11101	0.481984	0.762914
10	BQ426599	ref|XP_002194137.1| PREDICTED: similar to SH2 domain containing 3C [Taeniopygia guttata]	8e-74	M1c	3.77923	0.105406	0.376996
11	BQ426599	ref|XP_002194137.1| PREDICTED: similar to SH2 domain containing 3C [Taeniopygia guttata]	8e-74	M1c	4.27503	0.0820609	0.331512
14	BQ426620			M1b	10.6726	4.14e-10	1.99319e-08
15	BQ426620			M1b	10.6888	1.85e-10	9.71828e-09
16	BQ426623	gb|ABO26643.1| X-box binding protein [Haliotis discus discus]	1e-07	M3	16.0384	1.27e-06	3.61842e-05
17	BQ426623	gb|ABO26643.1| X-box binding protein [Haliotis discus discus]	1e-07	M3	11.3763	1.82e-06	4.97467e-05
18	BQ426626			M3	14.9896	0.25875	0.588179
19	BQ426626			M3	14.6191	0.156197	0.461264
20	CX194428	gb|AAC63372.1| lipid transfer protein [Brassica oleracea]	6e-47	M1c	4.24135	0.419439	0.716982
21	CX194428	gb|AAC63372.1| lipid transfer protein [Brassica oleracea]	6e-47	M1c	3.29412	0.246548	0.5765
24	BQ426650	ref|NP_001118234.1| amoeboid myosin I [Strongylocentrotus purpuratus]	1e-22	M3	14.8943	0.317603	0.637625
27	BQ426650	ref|NP_001118234.1| amoeboid myosin I [Strongylocentrotus purpuratus]	1e-22	M6	1.07131	0.681762	0.872009
30	BQ426672	sp|P48601.2|PRS4_DROME RecName: Full=26S protease regulatory subunit 4; Short=P26s4	0	M3	24.0066	0.600835	0.832919
31	BQ426672	sp|P48601.2|PRS4_DROME RecName: Full=26S protease regulatory subunit 4; Short=P26s4	0	M3	17.8404	0.714668	0.885117
32	BQ426676	sp|Q05B50.1|THG1_BOVIN RecName: Full=Probable tRNA(His) guanylyltransferase; AltName: Full=tRNA-histidine guanylyltransferase	4e-96	M3	13.2845	0.350739	0.66923
33	BQ426676	sp|Q05B50.1|THG1_BOVIN RecName: Full=Probable tRNA(His) guanylyltransferase; AltName: Full=tRNA-histidine guanylyltransferase	4e-96	M3	19.8361	0.591134	0.827493
34	BQ426679			M1c	6.2247	0.00427712	0.0445123
35	BQ426679			M1c	5.67819	0.00930003	0.0785596
40	BQ427038			M3	46.7389	0.889178	0.949865
41	BQ427038			M3	46.1329	0.897916	0.952574
42	BQ427040	gb|ABA62390.1| phospholipid-hydroperoxide glutathione peroxidase [Rhipicephalus microplus]	2e-61	M3	32.4152	0.132167	0.424804
43	BQ427040	gb|ABA62390.1| phospholipid-hydroperoxide glutathione peroxidase [Rhipicephalus microplus]	2e-61	M3	27.3249	0.244075	0.575038
44	BQ427043	gb|ACA23976.1| pancreatic lipase-related protein [Mizuhopecten yessoensis]	4e-76	M1c	3.49018	0.0189084	0.12915
45	BQ427043	gb|ACA23976.1| pancreatic lipase-related protein [Mizuhopecten yessoensis]	4e-76	M1c	3.56862	0.0147134	0.108242
46	BQ427057	ref|NP_999878.1| protein kinase, AMP-activated, beta 1 non-catalytic subunit, b [Danio rerio]	5e-09	M3	31.1513	0.0770694	0.319374
47	BQ427057	ref|NP_999878.1| protein kinase, AMP-activated, beta 1 non-catalytic subunit, b [Danio rerio]	5e-09	M3	28.6126	0.171036	0.486308
48	BQ427064			M3	7.724	0.522424	0.790784
49	BQ427064			M3	14.8476	0.129753	0.421885
53	BQ427069	ref|XP_003375137.1| oxidoreductase, zinc-binding dehydrogenase family [Trichinella spiralis]	4e-51	M1e	8.71707	1.59e-06	4.41784e-05
54	BQ427069	ref|XP_003375137.1| oxidoreductase, zinc-binding dehydrogenase family [Trichinella spiralis]	4e-51	M1e	6.59401	0.000178776	0.00333914
55	BQ427088	gb|AAZ39530.1| ribosomal protein P1 [Biomphalaria glabrata]	5e-23	M4	2.89109	0.895109	0.952328
56	BQ427088	gb|AAZ39530.1| ribosomal protein P1 [Biomphalaria glabrata]	5e-23	M4	2.18702	0.978259	0.987033
57	BQ427092	ref|YP_002860211.1| cytochrome c oxidase subunit III [Crassostrea angulata]	3e-96	M4	1.54598	0.71099	0.883652
58	BQ427092	ref|YP_002860211.1| cytochrome c oxidase subunit III [Crassostrea angulata]	3e-96	M4	1.45958	0.563631	0.814636
59	BQ427096	ref|XP_002734941.1| PREDICTED: drebrin-like [Saccoglossus kowalevskii]	8e-47	M3	18.4102	0.391833	0.695943
60	BQ427096	ref|XP_002734941.1| PREDICTED: drebrin-like [Saccoglossus kowalevskii]	8e-47	M3	11.259	0.395836	0.697737
61	BQ427099	gb|ABG82011.1| putative ribosomal protein L17/23 [Diaphorina citri]	2e-62	M4	6.47297	0.634199	0.842852
62	BQ427099	gb|ABG82011.1| putative ribosomal protein L17/23 [Diaphorina citri]	2e-62	M4	4.9095	0.57013	0.816546
63	BQ427116	sp|P21941.1|MATN1_HUMAN RecName: Full=Cartilage matrix protein; AltName: Full=Matrilin-1; Flags: Precursor	1e-40	M1grey	3.00855	0.345534	0.665657
64	BQ427116	sp|P21941.1|MATN1_HUMAN RecName: Full=Cartilage matrix protein; AltName: Full=Matrilin-1; Flags: Precursor	1e-40	M1grey	2.94148	0.160379	0.467238
65	BQ427119	ref|XP_003395970.1| PREDICTED: LOW QUALITY PROTEIN: JNK-interacting protein 3-like [Bombus terrestris]	1e-65	M3	35.6645	0.988577	0.993656
66	BQ427119	ref|XP_003395970.1| PREDICTED: LOW QUALITY PROTEIN: JNK-interacting protein 3-like [Bombus terrestris]	1e-65	M3	38.2035	0.935254	0.970887
83	CV087137	gb|AAL31950.1| CDH1-D [Gallus gallus]	5e-34	M1a	6.92374	7.96e-05	0.0016318
84	CV087137	gb|AAL31950.1| CDH1-D [Gallus gallus]	5e-34	M1a	7.05837	7e-05	0.00145272
91	CV087139	emb|CAQ63458.1| ribosomal protein [Mytilus galloprovincialis]	1e-113	M4	6.99039	0.11409	0.394619
92	CV087139	emb|CAQ63458.1| ribosomal protein [Mytilus galloprovincialis]	1e-113	M4	7.20032	0.11834	0.402285
105	CV132088	gb|ABB76764.1| vdg3 [Mytilus edulis]	5e-11	M3	16.4569	0.845859	0.930252
106	CV132088	gb|ABB76764.1| vdg3 [Mytilus edulis]	5e-11	M3	13.1114	0.882107	0.944963
121	CV132139			M2	39.0242	0.875921	0.943257
122	CV132139			M2	29.5028	0.991519	0.994773
123	CV132142	gb|ABZ04227.1| ribosomal protein rpl13 [Lineus viridis]	4e-76	M4	6.66021	0.309146	0.630529
124	CV132142	gb|ABZ04227.1| ribosomal protein rpl13 [Lineus viridis]	4e-76	M4	7.85017	0.146171	0.447899
129	CV132170	gb|ABB71672.1| C-type lectin A [Chlamys farreri]	2e-13	M2	38.7982	0.731239	0.892674
130	CV132170	gb|ABB71672.1| C-type lectin A [Chlamys farreri]	2e-13	M2	41.4364	0.584172	0.824093
141	CV132732			M2	38.4569	0.762225	0.901689
142	CV132732			M2	38.451	0.705262	0.879271
151	CV132786			M2	48.3626	0.477168	0.758863
152	CV132786			M2	56.9707	0.642475	0.848724
161	CV133116	sp|P43689.1|TPM2_BIOGL RecName: Full=Tropomyosin-2; AltName: Full=Tropomyosin II; Short=BgTMII; Short=TMII	4e-45	M3	19.0214	0.385257	0.690792
162	CV133116	sp|P43689.1|TPM2_BIOGL RecName: Full=Tropomyosin-2; AltName: Full=Tropomyosin II; Short=BgTMII; Short=TMII	4e-45	M3	25.4276	0.110479	0.38812
175	CV133012	emb|CAD91124.1| ribosomal protein S10 [Crassostrea gigas]	3e-65	M3	19.7751	0.660901	0.860649
176	CV133012	emb|CAD91124.1| ribosomal protein S10 [Crassostrea gigas]	3e-65	M3	7.22119	0.73469	0.893557
177	CV133015			M2	37.9467	0.597132	0.831146
178	CV133015			M2	48.9408	0.766461	0.902853
183	CV133040			M5	17.5286	0.644671	0.849089
184	CV133040			M5	14.689	0.627292	0.842069
185	CV133044	gb|ABB76764.1| vdg3 [Mytilus edulis]	4e-08	M2	19.3674	0.878502	0.943651
186	CV133044	gb|ABB76764.1| vdg3 [Mytilus edulis]	4e-08	M2	17.9195	0.614546	0.835894
203	CD647935	ref|XP_003390054.1| PREDICTED: receptor-type tyrosine-protein phosphatase alpha-like [Amphimedon queenslandica]	9e-31	M2	7.44483	0.279037	0.608776
204	CD647935	ref|XP_003390054.1| PREDICTED: receptor-type tyrosine-protein phosphatase alpha-like [Amphimedon queenslandica]	9e-31	M2	11.4592	0.487692	0.768658
243	CD648666	gb|ACS72283.1| ribosomal protein S6 [Pinctada maxima]	3e-92	M6	3.14747	0.815958	0.918646
244	CD648666	gb|ACS72283.1| ribosomal protein S6 [Pinctada maxima]	3e-92	M6	4.01846	0.802287	0.913488
247	CD648793			M2	35.2084	0.639033	0.846838
248	CD648793			M2	31.3494	0.65709	0.858296
251	CD648817			M2	1.55459	0.963701	0.982292
252	CD648817			M2	1.36589	0.996086	0.997569
255	CD648964			M1c	6.05121	0.000274904	0.00476406
256	CD648964			M1c	5.47654	0.0132967	0.101599
269	CD649116	gb|AAM94270.1| ribosomal protein L3 [Chlamys farreri]	1e-180	M2	2.22319	0.111195	0.389819
270	CD649116	gb|AAM94270.1| ribosomal protein L3 [Chlamys farreri]	1e-180	M2	2.76121	0.101978	0.371052
275	CD646390	ref|YP_254658.1| NADH dehydrogenase subunit 3 [Crassostrea virginica]	3e-45	M5	11.6696	0.618174	0.837012
276	CD646390	ref|YP_254658.1| NADH dehydrogenase subunit 3 [Crassostrea virginica]	3e-45	M5	4.68427	0.528214	0.792236
279	CD646622	sp|Q969H0.1|FBXW7_HUMAN RecName: Full=F-box/WD repeat-containing protein 7; AltName: Full=Archipelago homolog; Short=hAgo; AltName: Full=F-box and WD-40 domain-containing protein 7; AltName: Full=F-box protein FBX30; AltName: Full=SEL-10; AltName: Full=hCdc4	0	M5	10.8948	0.908263	0.958136
280	CD646622	sp|Q969H0.1|FBXW7_HUMAN RecName: Full=F-box/WD repeat-containing protein 7; AltName: Full=Archipelago homolog; Short=hAgo; AltName: Full=F-box and WD-40 domain-containing protein 7; AltName: Full=F-box protein FBX30; AltName: Full=SEL-10; AltName: Full=hCdc4	0	M5	11.8592	0.882128	0.944963
295	AM237697			M5	33.7534	0.668649	0.863114
296	AM237697			M5	35.9209	0.631875	0.842852
301	AM237744			M2	1.0243	0.726048	0.892058
302	AM237744			M2	0.947751	0.05555	0.261201
309	AM237746			M5	43.3249	0.662593	0.861089
310	AM237746			M5	40.4602	0.683358	0.872009
311	AM237700			M6	4.16944	0.15627	0.461264
312	AM237700			M6	6.12116	0.121039	0.406934
315	AM237725			M3	5.64291	0.199001	0.523098
316	AM237725			M3	5.24607	0.0704693	0.304522
317	AM237748			M3	30.1333	0.321065	0.640226
318	AM237748			M3	34.3862	0.614896	0.835894
353	CF369147	gb|AAT44352.1| cavortin [Crassostrea gigas]	6e-91	M5	9.65253	0.296743	0.622857
354	CF369147	gb|AAT44352.1| cavortin [Crassostrea gigas]	6e-91	M5	8.14561	0.137391	0.433021
357	CX069149	gb|ACR24950.1| ribosomal protein L22 [Lepidochitona cinerea]	4e-22	M6	9.71189	0.060054	0.27225
358	CX069149	gb|ACR24950.1| ribosomal protein L22 [Lepidochitona cinerea]	4e-22	M6	8.76848	0.251399	0.579539
367	CB617443	sp|P11501.3|HS90A_CHICK RecName: Full=Heat shock protein HSP 90-alpha	0	M1e	16.707	4.25e-13	3.17522e-11
368	CB617443	sp|P11501.3|HS90A_CHICK RecName: Full=Heat shock protein HSP 90-alpha	0	M1e	17.0491	1.02e-13	7.97498e-12
369	CB617445	sp|O77622.3|TCPZ_RABIT RecName: Full=T-complex protein 1 subunit zeta; Short=TCP-1-zeta; AltName: Full=CCT-zeta	0	M1c	4.55587	0.000903598	0.0129272
370	CB617445	sp|O77622.3|TCPZ_RABIT RecName: Full=T-complex protein 1 subunit zeta; Short=TCP-1-zeta; AltName: Full=CCT-zeta	0	M1c	4.51389	0.000414848	0.00661004
401	CV088602	emb|CAD89885.1| ribosomal protein L7 [Crassostrea gigas]	1e-137	M4	7.64131	0.668203	0.863042
402	CV088602	emb|CAD89885.1| ribosomal protein L7 [Crassostrea gigas]	1e-137	M4	6.94883	0.916218	0.960137
425	AJ565468	gb|ACD35419.1| NADH dehydrogenase subunit 5 [Crassostrea gigas]	0	M5	8.30245	0.17345	0.489848
426	AJ565468	gb|ACD35419.1| NADH dehydrogenase subunit 5 [Crassostrea gigas]	0	M5	14.9298	0.520411	0.790254
427	AJ565504	gb|ACD35414.1| cytochrome b [Crassostrea gigas]	0	M5	14.4036	0.900325	0.953352
428	AJ565504	gb|ACD35414.1| cytochrome b [Crassostrea gigas]	0	M5	14.7818	0.841262	0.928851
429	AJ565540			M5	18.5104	0.572391	0.816863
430	AJ565540			M5	9.92084	0.891253	0.950633
435	AJ565506	dbj|BAA89420.1| sarcoplasmic calcium-binding protein [Mizuhopecten yessoensis]	2e-59	M5	15.7102	0.228959	0.559824
436	AJ565506	dbj|BAA89420.1| sarcoplasmic calcium-binding protein [Mizuhopecten yessoensis]	2e-59	M5	18.6435	0.234105	0.564439
437	AJ565545			M2	1.31327	0.563289	0.814636
438	AJ565545			M2	1.50458	0.522681	0.790784
441	AJ565477			M4	15.3688	0.981884	0.989833
442	AJ565477			M4	19.8855	0.975536	0.985878
443	AJ565510			M5	19.2602	0.767123	0.902853
444	AJ565510			M5	21.5492	0.788625	0.91081
445	AJ565553			M5	28.5654	0.799215	0.912071
446	AJ565553			M5	32.8841	0.586019	0.824667
449	AJ565478	sp|O61462.3|RL37A_CRYST RecName: Full=60S ribosomal protein L37a	7e-35	M5	11.8162	0.864232	0.939145
450	AJ565478	sp|O61462.3|RL37A_CRYST RecName: Full=60S ribosomal protein L37a	7e-35	M5	9.71027	0.887958	0.949226
451	AJ565513			M5	33.9198	0.276805	0.607056
452	AJ565513			M5	26.5202	0.513386	0.785652
453	AJ565555	gb|ACD35412.1| cytochrome c oxidase subunit 1 [Crassostrea gigas]	1e-110	M4	5.49174	0.796777	0.911533
454	AJ565555	gb|ACD35412.1| cytochrome c oxidase subunit 1 [Crassostrea gigas]	1e-110	M4	5.34892	0.362106	0.678217
491	BG624563	sp|Q0PGG4.1|ACTB_BOSMU RecName: Full=Actin, cytoplasmic 1; AltName: Full=Beta-actin; Contains: RecName: Full=Actin, cytoplasmic 1, N-terminally processed	0	M4	5.34175	0.688074	0.873934
492	BG624563	sp|Q0PGG4.1|ACTB_BOSMU RecName: Full=Actin, cytoplasmic 1; AltName: Full=Beta-actin; Contains: RecName: Full=Actin, cytoplasmic 1, N-terminally processed	0	M5	9.66705	0.731171	0.892674
533	BG624900	sp|Q05825.3|ATPB_DROME RecName: Full=ATP synthase subunit beta, mitochondrial; Flags: Precursor	0	M3	8.54147	0.0575979	0.267389
534	BG624900	sp|Q05825.3|ATPB_DROME RecName: Full=ATP synthase subunit beta, mitochondrial; Flags: Precursor	0	M3	8.21032	0.0227202	0.146889
541	BG624901			M5	24.1054	0.627419	0.842069
542	BG624901			M5	22.3144	0.163015	0.471649
547	BG624881			M6	4.80405	0.200624	0.523316
548	BG624881			M3	8.92832	0.367792	0.682154
585	CD647181	gb|AAN05596.1| ribosomal protein L [Argopecten irradians]	1e-134	M4	9.44762	0.797388	0.911533
586	CD647181	gb|AAN05596.1| ribosomal protein L [Argopecten irradians]	1e-134	M4	7.46886	0.449209	0.736894
591	CD647515			M2	23.0777	0.663156	0.861155
592	CD647515			M2	25.3385	0.535364	0.798179
593	CD647551	sp|Q9JLZ3.1|AUHM_MOUSE RecName: Full=Methylglutaconyl-CoA hydratase, mitochondrial; AltName: Full=AU-specific RNA-binding enoyl-CoA hydratase; Short=AU-binding enoyl-CoA hydratase; Short=muAUH; Flags: Precursor	1e-90	M4	2.86518	0.897818	0.952574
594	CD647551	sp|Q9JLZ3.1|AUHM_MOUSE RecName: Full=Methylglutaconyl-CoA hydratase, mitochondrial; AltName: Full=AU-specific RNA-binding enoyl-CoA hydratase; Short=AU-binding enoyl-CoA hydratase; Short=muAUH; Flags: Precursor	1e-90	M5	5.02443	0.102699	0.372866
595	CD647580	ref|XP_967283.1| PREDICTED: similar to methionine aminopeptidase [Tribolium castaneum]	1e-167	M5	7.65568	0.995259	0.997491
596	CD647580	ref|XP_967283.1| PREDICTED: similar to methionine aminopeptidase [Tribolium castaneum]	1e-167	M4	2.88266	0.740014	0.894294
604	BG624521	sp|Q6B857.1|CP080_BOVIN RecName: Full=UPF0468 protein C16orf80 homolog	1e-107	M2	0.675874	0.240791	0.571975
605	BG624521	sp|Q6B857.1|CP080_BOVIN RecName: Full=UPF0468 protein C16orf80 homolog	1e-107	M2	0.881546	0.158446	0.465235
610	BG624523			M5	7.00423	0.690062	0.874477
611	BG624523			M5	8.32771	0.967548	0.982993
612	CO059871	gb|ABV22205.1| chloroplast light harvesting protein isoform 4 [Karlodinium micrum]	5e-51	M5	14.5743	0.119719	0.404519
613	CO059871	gb|ABV22205.1| chloroplast light harvesting protein isoform 4 [Karlodinium micrum]	5e-51	M5	18.5425	0.304027	0.626311
629	BQ426346			M3	27.4224	0.989518	0.993656
630	BQ426346			M3	18.6758	0.989133	0.993656
631	BQ426350			M3	17.9524	0.0463176	0.229675
632	BQ426350			M3	23.9809	0.0863227	0.339039
635	BQ426356			M3	39.9136	0.206484	0.532604
636	BQ426356			M3	28.1096	0.195337	0.517921
637	BQ426378			M3	15.1535	0.148508	0.448232
638	BQ426378			M3	9.81925	0.387049	0.693109
641	BQ426387			M3	34.472	0.513265	0.785652
642	BQ426387			M3	26.3737	0.540088	0.801567
643	BQ426391			M3	11.9599	0.0779381	0.32116
644	BQ426391			M3	12.5841	0.0195353	0.132603
645	BQ426405			M1c	5.66856	1.68e-05	0.000392233
646	BQ426405			M1c	3.83214	0.000178758	0.00333914
647	BQ426409			M4	2.65443	0.237472	0.568278
648	BQ426409			M4	2.51927	0.310577	0.630529
653	BQ426415	ref|XP_002740359.1| PREDICTED: fascin 1-like [Saccoglossus kowalevskii]	1e-116	M4	1.55661	0.729248	0.892102
654	BQ426415	ref|XP_002740359.1| PREDICTED: fascin 1-like [Saccoglossus kowalevskii]	1e-116	M4	2.03985	0.875114	0.94287
655	BQ426435	ref|NP_001017823.1| phytanoyl-CoA dioxygenase, peroxisomal [Danio rerio]	1e-119	M4	3.05003	0.653103	0.856035
656	BQ426435	ref|NP_001017823.1| phytanoyl-CoA dioxygenase, peroxisomal [Danio rerio]	1e-119	M4	3.20335	0.649508	0.852653
657	BQ426437	sp|Q8STF0.3|CALM_STRIE RecName: Full=Calmodulin; Short=CaM	7e-79	M3	10.7307	0.931004	0.968152
658	BQ426437	sp|Q8STF0.3|CALM_STRIE RecName: Full=Calmodulin; Short=CaM	7e-79	M3	22.73	0.601785	0.832919
659	BQ426441	gb|ADV40176.1| uridine phosphorylase [Latrodectus hesperus]	6e-75	M3	41.5734	0.424439	0.718873
660	BQ426441	gb|ADV40176.1| uridine phosphorylase [Latrodectus hesperus]	6e-75	M3	23.1136	0.467089	0.751534
663	BQ426804	sp|A3RLT6.1|RSSA_PINFU RecName: Full=40S ribosomal protein SA	1e-120	M3	14.7961	0.396475	0.698245
664	BQ426804	sp|A3RLT6.1|RSSA_PINFU RecName: Full=40S ribosomal protein SA	1e-120	M3	18.1766	0.556804	0.810987
665	BQ426807	sp|Q8CI08.2|SLAI2_MOUSE RecName: Full=SLAIN motif-containing protein 2	3e-16	M3	5.06955	0.335559	0.656282
666	BQ426807	sp|Q8CI08.2|SLAI2_MOUSE RecName: Full=SLAIN motif-containing protein 2	3e-16	M3	7.60729	0.855826	0.935801
667	BQ426812	gb|ACV32415.1| ornithine decarboxylase antizyme [Haliotis diversicolor]	1e-44	M3	9.51083	0.910285	0.959227
668	BQ426812	gb|ACV32415.1| ornithine decarboxylase antizyme [Haliotis diversicolor]	1e-44	M3	11.1966	0.701647	0.877254
669	BQ426815			M3	29.0016	0.467112	0.751534
670	BQ426815			M3	24.6223	0.517974	0.788463
671	BQ426836	gb|ABO26651.1| nucleoside diphosphate kinase B [Haliotis discus discus]	6e-70	M6	2.00839	0.763666	0.901807
672	BQ426836	gb|ABO26651.1| nucleoside diphosphate kinase B [Haliotis discus discus]	6e-70	M6	2.85747	0.217076	0.545681
673	BQ426840	sp|O77086.4|C3G_DROME RecName: Full=Guanine nucleotide-releasing factor 2; AltName: Full=CRK SH3-binding GNRP; Short=DC3G	7e-20	M4	2.95593	0.546936	0.806167
674	BQ426840	sp|O77086.4|C3G_DROME RecName: Full=Guanine nucleotide-releasing factor 2; AltName: Full=CRK SH3-binding GNRP; Short=DC3G	7e-20	M4	4.25714	0.332096	0.651783
675	BQ426844			M3	38.0184	0.17543	0.492128
677	BQ426844			M3	32.9228	0.310863	0.630529
678	BQ426849			M2	8.74373	0.177876	0.494187
679	BQ426849			M2	9.012	0.323518	0.642704
680	BQ426871			M3	39.75	0.879389	0.944106
681	BQ426871			M3	28.1416	0.723165	0.89062
682	BQ426875	ref|XP_003387435.1| PREDICTED: fibrinogen C domain-containing protein 1-like [Amphimedon queenslandica]	7e-53	M3	27.5224	0.9196	0.962075
683	BQ426875	ref|XP_003387435.1| PREDICTED: fibrinogen C domain-containing protein 1-like [Amphimedon queenslandica]	7e-53	M3	36.2039	0.526671	0.792236
684	BQ426877	ref|XP_002734242.1| PREDICTED: pleckstrin homology domain containing, family A (phosphoinositide binding specific) member 8-like [Saccoglossus kowalevskii]	1e-110	M3	12.0621	0.266979	0.596402
685	BQ426877	ref|XP_002734242.1| PREDICTED: pleckstrin homology domain containing, family A (phosphoinositide binding specific) member 8-like [Saccoglossus kowalevskii]	1e-110	M4	2.05797	0.18666	0.505979
686	BQ426881	sp|Q962X9.1|BUD31_BRABE RecName: Full=Protein BUD31 homolog; AltName: Full=Protein G10 homolog	4e-73	M4	2.57456	0.0392352	0.203877
687	BQ426881	sp|Q962X9.1|BUD31_BRABE RecName: Full=Protein BUD31 homolog; AltName: Full=Protein G10 homolog	4e-73	M4	2.65536	0.028994	0.168096
688	BQ426899	ref|XP_002061179.1| GK10341 [Drosophila willistoni]	3e-59	M3	10.3639	0.0330414	0.182406
689	BQ426899	ref|XP_002061179.1| GK10341 [Drosophila willistoni]	3e-59	M3	10.8866	0.418754	0.716982
690	BQ426902	ref|XP_392114.1| PREDICTED: myophilin [Apis mellifera]	3e-07	M1grey	1.54187	0.108495	0.384768
691	BQ426902	ref|XP_392114.1| PREDICTED: myophilin [Apis mellifera]	3e-07	M1grey	1.48041	0.0867436	0.339897
692	BQ426905	ref|XP_002736354.1| PREDICTED: proteasome p44.5 subunit-like [Saccoglossus kowalevskii]	0	M3	3.64922	0.00312985	0.0353105
693	BQ426905	ref|XP_002736354.1| PREDICTED: proteasome p44.5 subunit-like [Saccoglossus kowalevskii]	0	M3	6.8929	0.00568772	0.0549963
694	BQ426909	ref|XP_972871.1| PREDICTED: similar to CG3918 CG3918-PA [Tribolium castaneum]	6e-09	M3	18.4351	0.0298372	0.171476
695	BQ426909	ref|XP_972871.1| PREDICTED: similar to CG3918 CG3918-PA [Tribolium castaneum]	6e-09	M3	13.5654	0.453908	0.740795
696	BQ427256	sp|P49165.1|RL4_URECA RecName: Full=60S ribosomal protein L4; AltName: Full=L1	1e-159	M6	4.49898	0.904474	0.955638
697	BQ427256	sp|P49165.1|RL4_URECA RecName: Full=60S ribosomal protein L4; AltName: Full=L1	1e-159	M6	3.16993	0.817623	0.918906
702	BQ427266	gb|ADD21627.1| ribosomal protein L10a [Littorina saxatilis]	8e-75	M3	16.0731	0.667553	0.862533
703	BQ427266	gb|ADD21627.1| ribosomal protein L10a [Littorina saxatilis]	8e-75	M3	17.7795	0.856589	0.935933
708	BQ427290	ref|XP_793771.1| PREDICTED: similar to HIU hydrolase [Strongylocentrotus purpuratus]	6e-22	M3	21.3922	0.453553	0.740576
709	BQ427290	ref|XP_793771.1| PREDICTED: similar to HIU hydrolase [Strongylocentrotus purpuratus]	6e-22	M3	13.09	0.593377	0.829465
710	BQ427295	ref|XP_396692.3| PREDICTED: ras-related protein Rap-1b [Apis mellifera]	2e-65	M1c	4.31983	0.380638	0.688276
711	BQ427295	ref|XP_396692.3| PREDICTED: ras-related protein Rap-1b [Apis mellifera]	2e-65	M1c	3.58841	0.505444	0.779793
712	BQ427310	ref|NP_001186774.1| chromosome 18 open reading frame, human C17orf106 [Gallus gallus]	1e-10	M4	2.7939	0.264385	0.594082
713	BQ427310	ref|NP_001186774.1| chromosome 18 open reading frame, human C17orf106 [Gallus gallus]	1e-10	M4	2.90344	0.362752	0.678494
714	BQ427313	ref|XP_002740826.1| PREDICTED: supervillin-like [Saccoglossus kowalevskii]	1e-68	M4	2.51056	0.565986	0.814636
715	BQ427313	ref|XP_002740826.1| PREDICTED: supervillin-like [Saccoglossus kowalevskii]	1e-68	M4	2.72624	0.540975	0.801567
718	BQ427321	gb|ACQ72921.1| bactericidal permeability increasing protein [Crassostrea gigas]	0	M3	9.19522	0.13765	0.433315
719	BQ427321	gb|ACQ72921.1| bactericidal permeability increasing protein [Crassostrea gigas]	0	M3	8.19634	0.179692	0.496814
722	BQ427343	ref|NP_001155834.1| cytochrome c oxidase subunit 5B, mitochondrial [Acyrthosiphon pisum]	5e-18	M4	2.45952	0.0214956	0.141149
723	BQ427343	ref|NP_001155834.1| cytochrome c oxidase subunit 5B, mitochondrial [Acyrthosiphon pisum]	5e-18	M4	2.97714	0.00687547	0.0631567
726	BQ427349	gb|EEZ99291.1| semaphorin-2a [Tribolium castaneum]	9e-30	M3	6.57357	0.842493	0.928851
727	BQ427349	gb|EEZ99291.1| semaphorin-2a [Tribolium castaneum]	9e-30	M3	7.3746	0.834693	0.927846
746	CV089349			M2	12.8349	0.165502	0.476793
747	CV089349			M2	6.56845	0.567355	0.815148
766	CV132419	gb|ABA42878.1| small heat shock protein [uncultured cnidarian]	4e-10	M1b	9.53	3.16e-07	9.83696e-06
767	CV132419	gb|ABA42878.1| small heat shock protein [uncultured cnidarian]	4e-10	M1b	8.78713	7.91e-07	2.3534e-05
774	CV132470			M2	56.1065	0.974226	0.985878
775	CV132470			M2	62.6387	0.961465	0.981556
782	CV132510			M2	48.0951	0.895093	0.952328
783	CV132510			M2	45.7182	0.63303	0.842852
792	CV132869	sp|Q8N6R1.1|SERP2_HUMAN RecName: Full=Stress-associated endoplasmic reticulum protein 2; AltName: Full=Ribosome-associated membrane protein RAMP4-2	1e-23	M3	45.5615	0.159246	0.466363
793	CV132869	sp|Q8N6R1.1|SERP2_HUMAN RecName: Full=Stress-associated endoplasmic reticulum protein 2; AltName: Full=Ribosome-associated membrane protein RAMP4-2	1e-23	M3	56.345	0.17372	0.489848
794	CV132879			M2	56.3903	0.935551	0.970887
795	CV132879			M2	60.9597	0.822679	0.922256
818	CV088353			M2	73.2123	0.778082	0.907768
819	CV088353			M2	62.9981	0.270439	0.600401
860	CD648487	sp|Q91854.1|TRCB_XENLA RecName: Full=Beta-TrCP; AltName: Full=Beta-transducin repeat-containing protein	2e-92	M4	4.39044	0.354293	0.671216
861	CD648487	sp|Q91854.1|TRCB_XENLA RecName: Full=Beta-TrCP; AltName: Full=Beta-transducin repeat-containing protein	2e-92	M4	4.97871	0.836499	0.927846
862	CD648496			M4	11.1716	0.00934082	0.0787064
863	CD648496			M4	13.9207	0.00152639	0.0200396
908	CD646598	ref|XP_002435050.1| caldesmon, putative [Ixodes scapularis]	6e-16	M5	13.9631	0.441211	0.729214
909	CD646598	ref|XP_002435050.1| caldesmon, putative [Ixodes scapularis]	6e-16	M5	11.7069	0.799113	0.912071
912	CD646833	sp|Q9H5Z1.2|DHX35_HUMAN RecName: Full=Probable ATP-dependent RNA helicase DHX35; AltName: Full=DEAH box protein 35	8e-54	M5	24.5962	0.412535	0.71328
913	CD646833	sp|Q9H5Z1.2|DHX35_HUMAN RecName: Full=Probable ATP-dependent RNA helicase DHX35; AltName: Full=DEAH box protein 35	8e-54	M5	26.4665	0.635108	0.843553
922	CD647110	emb|CAD91441.1| ribosomal protein L19 [Crassostrea gigas]	1e-66	M3	10.956	0.794591	0.911533
923	CD647110	emb|CAD91441.1| ribosomal protein L19 [Crassostrea gigas]	1e-66	M4	3.72405	0.96479	0.982477
938	CD647038	ref|XP_002432304.1| protocadherin-15 precursor, putative [Pediculus humanus corporis]	5e-27	M4	5.43361	0.580234	0.8231
939	CD647038	ref|XP_002432304.1| protocadherin-15 precursor, putative [Pediculus humanus corporis]	5e-27	M3	5.71379	0.806578	0.914575
952	AJ563476	sp|P84100.1|RL19_RAT RecName: Full=60S ribosomal protein L19	2e-50	M6	8.43512	0.260104	0.589267
953	AJ563476	sp|P84100.1|RL19_RAT RecName: Full=60S ribosomal protein L19	2e-50	M6	9.44166	0.119406	0.404133
956	CX069126	sp|Q9YGC0.1|RAN_SALSA RecName: Full=GTP-binding nuclear protein Ran; AltName: Full=GTPase Ran; AltName: Full=Ras-related nuclear protein	8e-19	M6	8.55561	0.144602	0.446832
957	CX069126	sp|Q9YGC0.1|RAN_SALSA RecName: Full=GTP-binding nuclear protein Ran; AltName: Full=GTPase Ran; AltName: Full=Ras-related nuclear protein	8e-19	M6	7.49699	0.245929	0.5765
962	CX069131	sp|Q5M8V0.1|BT3L4_XENTR RecName: Full=Transcription factor BTF3 homolog 4; AltName: Full=Basic transcription factor 3-like 4	2e-52	M6	11.1731	0.401506	0.702687
963	CX069131	sp|Q5M8V0.1|BT3L4_XENTR RecName: Full=Transcription factor BTF3 homolog 4; AltName: Full=Basic transcription factor 3-like 4	2e-52	M6	12.198	0.528541	0.792236
974	CX069137	dbj|BAG55013.1| high mobility group 1 protein [Saccostrea kegaki]	5e-80	M4	15.4545	0.686707	0.873519
975	CX069137	dbj|BAG55013.1| high mobility group 1 protein [Saccostrea kegaki]	5e-80	M4	13.8709	0.689462	0.874142
978	CX069162	gb|AAN05607.1| ribosomal protein L7a [Argopecten irradians]	9e-98	M6	7.55074	0.488403	0.768658
979	CX069162	gb|AAN05607.1| ribosomal protein L7a [Argopecten irradians]	9e-98	M6	8.21323	0.789358	0.910997
982	CX069165	gb|ABR45717.1| CYP356A1 [Crassostrea gigas]	0	M6	7.18765	0.00354613	0.038961
983	CX069165	gb|ABR45717.1| CYP356A1 [Crassostrea gigas]	0	M6	7.99223	0.00799935	0.0700475
992	CD526842	gb|AAX47435.1| 40S ribosomal protein S23 [Crassostrea gigas]	2e-77	M4	15.5848	0.258702	0.588179
993	CD526842	gb|AAX47435.1| 40S ribosomal protein S23 [Crassostrea gigas]	2e-77	M4	10.7581	0.685251	0.872327
1016	CB617529	sp|Q6DE75.1|S2538_XENLA RecName: Full=Solute carrier family 25 member 38	3e-21	M6	8.14117	0.755634	0.900866
1017	CB617529	sp|Q6DE75.1|S2538_XENLA RecName: Full=Solute carrier family 25 member 38	3e-21	M6	7.18521	0.765303	0.902472
1018	CB617532			M4	9.89022	0.229906	0.560509
1019	CB617532			M4	11.4948	0.0298374	0.171476
1020	CB617535			M4	14.8617	0.0595152	0.270758
1021	CB617535			M4	14.0176	0.0271281	0.161997
1024	CB617552	emb|CAD91440.1| ferritin [Crassostrea gigas]	8e-95	M6	6.82313	0.548734	0.806312
1025	CB617552	emb|CAD91440.1| ferritin [Crassostrea gigas]	8e-95	M6	5.77755	0.649187	0.852565
1044	CF369135	sp|P06603.1|TBA1_DROME RecName: Full=Tubulin alpha-1 chain	0	M6	2.59109	0.350054	0.668302
1045	CF369135	sp|P06603.1|TBA1_DROME RecName: Full=Tubulin alpha-1 chain	0	M6	2.58278	0.314437	0.634536
1046	CF369143	sp|P29691.4|EF2_CAEEL RecName: Full=Elongation factor 2; Short=EF-2	0	M4	17.3345	0.258739	0.588179
1047	CF369143	sp|P29691.4|EF2_CAEEL RecName: Full=Elongation factor 2; Short=EF-2	0	M4	17.4873	0.249326	0.578502
1106	BG624129			M5	28.0749	0.260796	0.590037
1107	BG624129			M5	29.2174	0.340963	0.661721
1128	BG624390			M4	7.92238	0.392781	0.695943
1129	BG624390			M4	12.9031	0.839909	0.928851
1142	BG624441			M2	4.76275	0.58885	0.825569
1143	BG624441			M6	2.22721	0.712524	0.884277
1168	BG624682			M2	53.073	0.960439	0.981556
1169	BG624682			M2	58.707	0.907893	0.958047
1208	BQ427367	ref|XP_002738627.1| PREDICTED: actin related protein 2/3 complex subunit 5-like [Saccoglossus kowalevskii]	1e-40	M6	8.62157	0.922776	0.964333
1209	BQ427367	ref|XP_002738627.1| PREDICTED: actin related protein 2/3 complex subunit 5-like [Saccoglossus kowalevskii]	1e-40	M6	8.71872	0.771664	0.905353
1254	BQ426575	sp|A2VDN6.1|SF3A1_BOVIN RecName: Full=Splicing factor 3A subunit 1	1e-19	M3	12.4663	0.0629977	0.282775
1255	BQ426575	sp|A2VDN6.1|SF3A1_BOVIN RecName: Full=Splicing factor 3A subunit 1	1e-19	M3	20.1496	0.0942626	0.355281
1256	BQ426578	dbj|BAG55010.1| actin-related protein 2/3 [Saccostrea kegaki]	0	M3	13.8068	0.0304135	0.173012
1257	BQ426578	dbj|BAG55010.1| actin-related protein 2/3 [Saccostrea kegaki]	0	M3	11.6101	0.134588	0.42849
1258	BQ426582	ref|XP_001712192.1| ef2 [Hemiselmis andersenii]	9e-24	M3	23.5966	0.570833	0.816546
1259	BQ426582	ref|XP_001712192.1| ef2 [Hemiselmis andersenii]	9e-24	M3	18.3111	0.509664	0.782852
1262	BQ426602			M3	43.5972	0.866879	0.9394
1263	BQ426602			M3	43.8903	0.778547	0.907899
1264	BQ426606	sp|P11501.3|HS90A_CHICK RecName: Full=Heat shock protein HSP 90-alpha	0	M1e	10.2683	4.42e-11	2.51865e-09
1265	BQ426606	sp|P11501.3|HS90A_CHICK RecName: Full=Heat shock protein HSP 90-alpha	0	M1e	10.5488	2.07e-11	1.24274e-09
1266	BQ426610			M1c	3.49921	0.0188196	0.129054
1267	BQ426610			M1c	2.82362	0.0127043	0.0977384
1268	BQ426614	gb|ACV32415.1| ornithine decarboxylase antizyme [Haliotis diversicolor]	8e-44	M2	5.04835	0.176709	0.492748
1269	BQ426614	gb|ACV32415.1| ornithine decarboxylase antizyme [Haliotis diversicolor]	8e-44	M2	9.09044	0.111694	0.39035
1270	BQ426629			M3	37.5585	0.395641	0.697737
1271	BQ426629			M3	16.9228	0.528343	0.792236
1272	BQ426633	sp|Q5M8V0.1|BT3L4_XENTR RecName: Full=Transcription factor BTF3 homolog 4; AltName: Full=Basic transcription factor 3-like 4	2e-52	M3	15.6077	0.381134	0.688276
1273	BQ426633	sp|Q5M8V0.1|BT3L4_XENTR RecName: Full=Transcription factor BTF3 homolog 4; AltName: Full=Basic transcription factor 3-like 4	2e-52	M3	11.4995	0.300431	0.623496
1274	BQ426636	ref|XP_002734972.1| PREDICTED: membrane-bound transcription factor peptidase, site 1-like [Saccoglossus kowalevskii]	8e-61	M6	2.01678	0.00978952	0.0810282
1277	BQ426636	ref|XP_002734972.1| PREDICTED: membrane-bound transcription factor peptidase, site 1-like [Saccoglossus kowalevskii]	8e-61	M6	2.22783	0.113064	0.393902
1278	BQ426641	sp|P54513.1|YQHO_BACSU RecName: Full=Uncharacterized protein yqhO	2e-08	M3	12.1631	0.000203843	0.00372754
1279	BQ426641	sp|P54513.1|YQHO_BACSU RecName: Full=Uncharacterized protein yqhO	2e-08	M3	12.822	0.000434342	0.00682363
1280	BQ426655			M3	25.1542	0.129214	0.421885
1281	BQ426655			M3	24.4216	0.227142	0.557409
1282	BQ426658	ref|XP_002730590.1| PREDICTED: latrophilin 2-like [Saccoglossus kowalevskii]	1e-13	M3	8.27841	0.180774	0.498165
1283	BQ426658	ref|XP_002730590.1| PREDICTED: latrophilin 2-like [Saccoglossus kowalevskii]	1e-13	M3	7.8575	0.253061	0.581937
1284	BQ426661	gb|ACX37502.1| Rieske-like apoprotein [Crassostrea gigas]	1e-148	M3	14.9874	0.133439	0.426986
1285	BQ426661	gb|ACX37502.1| Rieske-like apoprotein [Crassostrea gigas]	1e-148	M3	5.50908	0.240903	0.571975
1288	BQ427026			M3	40.0653	0.532517	0.796053
1289	BQ427026			M3	26.0351	0.625912	0.84139
1290	BQ427028	ref|XP_002731793.1| PREDICTED: protein DJ-1-like isoform 1 [Saccoglossus kowalevskii]	1e-53	M3	43.0767	0.429895	0.723518
1291	BQ427028	ref|XP_002731793.1| PREDICTED: protein DJ-1-like isoform 1 [Saccoglossus kowalevskii]	1e-53	M3	46.8596	0.234707	0.565247
1294	BQ427031			M3	19.8227	0.0602335	0.272551
1295	BQ427031			M3	20.0197	0.146535	0.447899
1298	BQ427048	sp|P84082.1|ARF2_RAT RecName: Full=ADP-ribosylation factor 2	4e-93	M3	7.59996	0.925809	0.964985
1299	BQ427048	sp|P84082.1|ARF2_RAT RecName: Full=ADP-ribosylation factor 2	4e-93	M4	1.19761	0.622581	0.839407
1300	BQ427052	ref|XP_002733357.1| PREDICTED: ubiquitin and ribosomal protein S27a-like [Saccoglossus kowalevskii]	3e-60	M2	2.85154	0.120083	0.405342
1302	BQ427052	ref|XP_002733357.1| PREDICTED: ubiquitin and ribosomal protein S27a-like [Saccoglossus kowalevskii]	3e-60	M2	2.23649	0.152271	0.454245
1307	BQ427077	dbj|BAD15289.1| elongation factor 1 alpha [Crassostrea gigas]	0	M4	3.14241	0.221985	0.549568
1308	BQ427077	dbj|BAD15289.1| elongation factor 1 alpha [Crassostrea gigas]	0	M4	2.73154	0.404919	0.7061
1309	BQ427082	dbj|BAB85575.1| cyclic AMP-regulated protein like protein [Marsupenaeus japonicus]	3e-31	M6	4.52705	0.273972	0.604392
1310	BQ427082	dbj|BAB85575.1| cyclic AMP-regulated protein like protein [Marsupenaeus japonicus]	3e-31	M6	3.791	0.332817	0.652057
1313	BQ427104			M3	29.039	0.14905	0.448949
1314	BQ427104			M3	29.9122	0.181115	0.498696
1315	BQ427108	gb|ABE27955.1| tetraspanin [Heliocidaris tuberculata]	8e-17	M3	11.8252	0.984352	0.991132
1316	BQ427108	gb|ABE27955.1| tetraspanin [Heliocidaris tuberculata]	8e-17	M3	11.5713	0.73219	0.893266
1369	CV132124	ref|XP_002737700.1| PREDICTED: Transmembrane protein 180-like, partial [Saccoglossus kowalevskii]	4e-27	M2	34.118	0.0895479	0.348449
1370	CV132124	ref|XP_002737700.1| PREDICTED: Transmembrane protein 180-like, partial [Saccoglossus kowalevskii]	4e-27	M2	35.84	0.0836385	0.333799
1397	CV132745			M4	3.5197	0.699312	0.876893
1398	CV132745			M4	4.13177	0.826389	0.923951
1417	CV132997			M5	6.24689	0.583241	0.82395
1418	CV132997			M5	7.04197	0.803425	0.913488
1427	CV088547			M2	39.8644	0.73629	0.893557
1428	CV088547			M2	34.9387	0.794322	0.911533
1431	CV133009			M2	28.3985	0.665136	0.862393
1432	CV133009			M2	22.6392	0.583481	0.82395
1445	CV133061			M2	60.8171	0.969107	0.983141
1446	CV133061			M2	61.8106	0.952607	0.978454
1457	CD647989			M3	6.14625	0.808984	0.916067
1458	CD647989			M3	6.53362	0.961217	0.981556
1459	CD647996			M6	1.30656	0.957471	0.980513
1460	CD647996			M5	15.1451	0.905149	0.955787
1479	CD648312	gb|ADD24587.1| glyceraldehyde 3-phosphate dehydrogenase [Ostrea edulis]	1e-180	M3	21.3008	0.114773	0.396079
1480	CD648312	gb|ADD24587.1| glyceraldehyde 3-phosphate dehydrogenase [Ostrea edulis]	1e-180	M3	23.8481	0.0381856	0.200896
1517	CD649046	ref|NP_001165337.1| glyoxylate reductase/hydroxypyruvate reductase-like protein [Xenopus (Silurana) tropicalis]	2e-39	M4	7.25583	0.514651	0.78597
1518	CD649046	ref|NP_001165337.1| glyoxylate reductase/hydroxypyruvate reductase-like protein [Xenopus (Silurana) tropicalis]	2e-39	M4	5.63438	0.82973	0.925823
1543	CD646819			M4	9.86672	0.588009	0.825422
1544	CD646819			M4	5.5558	0.870518	0.940753
1545	AM237696	emb|CAD91420.1| ribosomal protein S3a [Crassostrea gigas]	1e-129	M4	2.66975	0.158738	0.465281
1546	AM237696	emb|CAD91420.1| ribosomal protein S3a [Crassostrea gigas]	1e-129	M4	2.24197	0.0219917	0.143447
1549	AM237722			M3	18.6108	0.0243577	0.152781
1550	AM237722			M3	11.6903	0.0424321	0.213775
1553	AM237698	sp|Q95VY2.1|TCTP_BRABE RecName: Full=Translationally-controlled tumor protein homolog; Short=TCTP	1e-39	M6	7.29518	0.128559	0.421263
1554	AM237698	sp|Q95VY2.1|TCTP_BRABE RecName: Full=Translationally-controlled tumor protein homolog; Short=TCTP	1e-39	M6	6.22154	0.0630984	0.282849
1557	AM237723			M5	7.8316	0.316606	0.637382
1558	AM237723			M5	8.61753	0.641628	0.848271
1561	AM237699	gb|EFN66531.1| Membrane metallo-endopeptidase-like 1 [Camponotus floridanus]	1e-115	M3	21.6884	0.978519	0.987033
1562	AM237699	gb|EFN66531.1| Membrane metallo-endopeptidase-like 1 [Camponotus floridanus]	1e-115	M3	18.8059	0.693749	0.875793
1563	AM237712	gb|AEB54799.1| inhibitor of apoptosis protein [Crassostrea gigas]	8e-38	M1b	18.6	1.21e-15	1.09947e-13
1564	AM237712	gb|AEB54799.1| inhibitor of apoptosis protein [Crassostrea gigas]	8e-38	M1b	18.3876	4.59e-16	4.5387e-14
1571	AM237714			M4	4.59726	0.0853026	0.336605
1572	AM237714			M4	5.06165	0.100843	0.36932
1573	AM237726	gb|ABI79459.1| LPS-induced TNF-alpha factor [Chlamys farreri]	2e-35	M3	45.3447	0.399562	0.70062
1574	AM237726	gb|ABI79459.1| LPS-induced TNF-alpha factor [Chlamys farreri]	2e-35	M3	46.0322	0.381807	0.688276
1615	CB617416			M3	41.0673	0.225107	0.55444
1616	CB617416			M3	42.6954	0.176903	0.492748
1617	CX069164	gb|ABX44817.1| putative 60S ribosomal protein RPL14 [Flustra foliacea]	5e-19	M4	23.895	0.603087	0.832919
1618	CX069164	gb|ABX44817.1| putative 60S ribosomal protein RPL14 [Flustra foliacea]	5e-19	M4	22.8383	0.533732	0.796806
1619	CB617434			M4	15.1244	0.785452	0.91081
1620	CB617434			M4	16.8899	0.483444	0.764293
1621	CB617437	gb|EFN79775.1| Uncharacterized protein CG16817 [Harpegnathos saltator]	1e-23	M1c	7.92166	0.0188476	0.129054
1622	CB617437	gb|EFN79775.1| Uncharacterized protein CG16817 [Harpegnathos saltator]	1e-23	M1c	8.51953	0.0106933	0.086629
1623	CB617440	ref|NP_001089867.1| solute carrier family 3 (cystine, dibasic and neutral amino acid transporters, activator of cystine, dibasic and neutral amino acid transport), member 1 [Xenopus laevis]	9e-68	M3	21.5928	0.63291	0.842852
1624	CB617440	ref|NP_001089867.1| solute carrier family 3 (cystine, dibasic and neutral amino acid transporters, activator of cystine, dibasic and neutral amino acid transport), member 1 [Xenopus laevis]	9e-68	M3	22.2481	0.63353	0.842852
1627	CB617452	ref|XP_418818.1| PREDICTED: similar to Solute carrier family 25, member 38 [Gallus gallus]	8e-82	M3	12.3489	0.307126	0.628459
1628	CB617452	ref|XP_418818.1| PREDICTED: similar to Solute carrier family 25, member 38 [Gallus gallus]	8e-82	M3	12.3431	0.265041	0.594838
1629	CB617455	gb|ABB71676.1| C-type lectin D2 [Chlamys farreri]	6e-68	M5	27.9055	0.812756	0.917866
1630	CB617455	gb|ABB71676.1| C-type lectin D2 [Chlamys farreri]	6e-68	M5	28.0524	0.914463	0.959823
1649	CV088563			M2	47.4014	0.734829	0.893557
1650	CV088563			M2	45.0104	0.746589	0.895933
1651	CV088601	gb|AAL31950.1| CDH1-D [Gallus gallus]	5e-34	M1b	8.32605	0.00279627	0.0324175
1652	CV088601	gb|AAL31950.1| CDH1-D [Gallus gallus]	5e-34	M1b	8.47746	0.00164591	0.0212013
1673	AJ565439	ref|YP_002860210.1| cytochrome c oxidase subunit I [Crassostrea angulata]	1e-16	M4	14.5491	0.281354	0.610266
1674	AJ565439	ref|YP_002860210.1| cytochrome c oxidase subunit I [Crassostrea angulata]	1e-16	M4	18.4755	0.361799	0.678021
1675	AJ565467	gb|AEB54800.1| inhibitor of apoptosis protein [Crassostrea gigas]	1e-128	M6	3.07195	0.116178	0.398562
1676	AJ565467	gb|AEB54800.1| inhibitor of apoptosis protein [Crassostrea gigas]	1e-128	M6	4.23776	0.078511	0.322682
1677	AJ565501	emb|CAD91124.1| ribosomal protein S10 [Crassostrea gigas]	3e-65	M6	4.29473	0.726786	0.892058
1678	AJ565501	emb|CAD91124.1| ribosomal protein S10 [Crassostrea gigas]	3e-65	M6	4.14778	0.749967	0.89793
1683	AJ565470	gb|ACU33969.1| receptor of activated kinase C [Crassostrea angulata]	0	M5	21.3116	0.904371	0.955638
1684	AJ565470	gb|ACU33969.1| receptor of activated kinase C [Crassostrea angulata]	0	M5	24.9697	0.74682	0.895933
1685	AJ565505	sp|Q4I963.1|COFI_GIBZE RecName: Full=Cofilin; AltName: Full=Actin-depolymerizing factor 1	2e-22	M4	15.9729	0.0248389	0.154074
1686	AJ565505	sp|Q4I963.1|COFI_GIBZE RecName: Full=Cofilin; AltName: Full=Actin-depolymerizing factor 1	2e-22	M4	16.6871	0.0767982	0.319154
1687	AJ565543			M5	29.0017	0.754629	0.899987
1688	AJ565543			M5	23.6497	0.661444	0.860649
1691	AJ565476	emb|CAD91422.1| ribosomal protein L18 [Crassostrea gigas]	4e-89	M4	21.6003	0.595021	0.830412
1692	AJ565476	emb|CAD91422.1| ribosomal protein L18 [Crassostrea gigas]	4e-89	M4	23.9707	0.398713	0.700527
1695	AJ565551	sp|Q02543.2|RL18A_HUMAN RecName: Full=60S ribosomal protein L18a	1e-62	M4	8.55915	0.624655	0.840036
1696	AJ565551	sp|Q02543.2|RL18A_HUMAN RecName: Full=60S ribosomal protein L18a	1e-62	M4	7.95937	0.285614	0.613961
1697	AJ565443	emb|CBX41675.1| putative C1q domain containing protein MgC1q26 [Mytilus galloprovincialis]	2e-12	M4	12.5284	0.00299143	0.0339769
1698	AJ565443	emb|CBX41675.1| putative C1q domain containing protein MgC1q26 [Mytilus galloprovincialis]	2e-12	M4	14.6508	0.00939438	0.0789598
1701	AJ565511	gb|AAN05609.1| ribosomal protein L14 [Argopecten irradians]	2e-47	M5	15.076	0.178607	0.494627
1702	AJ565511	gb|AAN05609.1| ribosomal protein L14 [Argopecten irradians]	2e-47	M5	13.3654	0.202883	0.527934
1703	AJ565554			M5	34.5436	0.499795	0.777202
1704	AJ565554			M5	33.057	0.695761	0.875878
1879	BQ426318	sp|Q0VCS9.1|ANKY2_BOVIN RecName: Full=Ankyrin repeat and MYND domain-containing protein 2	3e-62	M1c	6.4121	0.000829876	0.012026
1880	BQ426318	sp|Q0VCS9.1|ANKY2_BOVIN RecName: Full=Ankyrin repeat and MYND domain-containing protein 2	3e-62	M1c	6.87261	0.000372757	0.00598992
1881	BQ426326	ref|XP_002125537.1| PREDICTED: similar to low density lipoprotein receptor-related protein 4 [Ciona intestinalis]	3e-14	M3	6.01814	0.308725	0.630467
1882	BQ426326	ref|XP_002125537.1| PREDICTED: similar to low density lipoprotein receptor-related protein 4 [Ciona intestinalis]	3e-14	M3	10.1109	0.0570426	0.26562
1883	BQ426330	gb|AAL29193.1|AF323680_1 nuclear receptor Amtll [Acropora millepora]	5e-20	M1c	5.2368	0.00160155	0.0207892
1884	BQ426330	gb|AAL29193.1|AF323680_1 nuclear receptor Amtll [Acropora millepora]	5e-20	M1c	3.83087	0.000703518	0.0103738
1885	BQ426339	ref|XP_316821.4| AGAP000851-PA [Anopheles gambiae str. PEST]	2e-10	M3	8.2469	0.227798	0.558612
1886	BQ426339	ref|XP_316821.4| AGAP000851-PA [Anopheles gambiae str. PEST]	2e-10	M3	10.6133	0.0546798	0.25892
1887	BQ426359	ref|XP_002731433.1| PREDICTED: tripartite motif protein 2-like [Saccoglossus kowalevskii]	1e-13	M3	37.9811	0.00274669	0.0321615
1888	BQ426359	ref|XP_002731433.1| PREDICTED: tripartite motif protein 2-like [Saccoglossus kowalevskii]	1e-13	M3	28.1183	0.00377154	0.0411102
1889	BQ426366	gb|AAQ13468.1| Rho-GDI related protein [Crassostrea gigas]	1e-61	M3	41.5948	0.121834	0.407568
1890	BQ426366	gb|AAQ13468.1| Rho-GDI related protein [Crassostrea gigas]	1e-61	M3	40.6497	0.0687528	0.299801
1891	BQ426370	sp|Q8BZZ3.2|WWP1_MOUSE RecName: Full=NEDD4-like E3 ubiquitin-protein ligase WWP1; AltName: Full=WW domain-containing protein 1	0	M3	28.0915	0.689537	0.874142
1892	BQ426370	sp|Q8BZZ3.2|WWP1_MOUSE RecName: Full=NEDD4-like E3 ubiquitin-protein ligase WWP1; AltName: Full=WW domain-containing protein 1	0	M3	24.6501	0.904028	0.955638
1893	BQ426373	emb|CCC93737.1| predicted zinc finger protein [Trypanosoma congolense IL3000]	3e-08	M3	18.2765	0.68341	0.872009
1894	BQ426373	emb|CCC93737.1| predicted zinc finger protein [Trypanosoma congolense IL3000]	3e-08	M3	18.7122	0.884829	0.947387
1895	BQ426394			M3	10.2863	0.473406	0.75718
1896	BQ426394			M3	16.3744	0.850122	0.933413
1897	BQ426397	gb|AAK59255.1| HMG box transcription factor Sox9a2 [Monopterus albus]	4e-64	M3	12.0939	0.278519	0.608435
1898	BQ426397	gb|AAK59255.1| HMG box transcription factor Sox9a2 [Monopterus albus]	4e-64	M3	11.2148	0.331174	0.651452
1903	BQ426402			M1c	7.80751	8.21e-05	0.00167285
1904	BQ426402			M1c	7.02069	0.000656901	0.00981556
1907	BQ426423	gb|ABY21318.1| adipose differentiation-related protein [Anas platyrhynchos]	1e-40	M3	35.0582	0.6833	0.872009
1908	BQ426423	gb|ABY21318.1| adipose differentiation-related protein [Anas platyrhynchos]	1e-40	M3	26.9632	0.608555	0.834746
1911	BQ426430	ref|XP_002730715.1| PREDICTED: cornifelin-like [Saccoglossus kowalevskii]	2e-27	M3	6.14672	0.728877	0.892058
1912	BQ426430	ref|XP_002730715.1| PREDICTED: cornifelin-like [Saccoglossus kowalevskii]	2e-27	M3	7.73889	0.104482	0.375183
1913	BQ426790	gb|AAR39412.1| alpha macroglobulin [Chlamys farreri]	1e-126	M3	10.7804	0.867595	0.9394
1914	BQ426790	gb|AAR39412.1| alpha macroglobulin [Chlamys farreri]	1e-126	M3	11.0177	0.864561	0.939145
1915	BQ426795			M1c	3.58369	0.0840249	0.33431
1916	BQ426795			M1c	3.84834	0.0264186	0.15889
1921	BQ426818	dbj|BAE80716.1| taurine transporter [Crassostrea gigas]	0	M1c	5.93626	0.256087	0.585691
1922	BQ426818	dbj|BAE80716.1| taurine transporter [Crassostrea gigas]	0	M1c	4.94665	0.263118	0.592896
1923	BQ426821			M1c	1.16919	0.676373	0.86914
1924	BQ426821			M1c	1.31286	0.788843	0.91081
1925	BQ426824	gb|EGI69168.1| Bcl-2-like protein 1 [Acromyrmex echinatior]	1e-19	M3	10.8787	0.232399	0.563087
1927	BQ426824	gb|EGI69168.1| Bcl-2-like protein 1 [Acromyrmex echinatior]	1e-19	M3	16.9943	0.77563	0.906444
1928	BQ426832	sp|P97878.1|EXOC5_RAT RecName: Full=Exocyst complex component 5; AltName: Full=71 kDa component of rsec6/8 secretory complex; AltName: Full=Exocyst complex component Sec10; AltName: Full=p71	1e-38	M3	17.7097	0.708933	0.882426
1929	BQ426832	sp|P97878.1|EXOC5_RAT RecName: Full=Exocyst complex component 5; AltName: Full=71 kDa component of rsec6/8 secretory complex; AltName: Full=Exocyst complex component Sec10; AltName: Full=p71	1e-38	M3	11.8774	0.137428	0.433021
1932	BQ426858	gb|AAG10047.1| rab20-like protein [Crassostrea gigas]	1e-113	M3	25.6602	0.441303	0.729214
1933	BQ426858	gb|AAG10047.1| rab20-like protein [Crassostrea gigas]	1e-113	M3	20.4908	0.428326	0.722916
1934	BQ426861			M3	14.0095	0.179132	0.495671
1935	BQ426861			M3	19.8325	0.235486	0.566313
1936	BQ426864	gb|EFN66050.1| Pleckstrin-like proteiny-like domain family B member 2 [Camponotus floridanus]	2e-19	M1c	3.40013	0.205559	0.532604
1937	BQ426864	gb|EFN66050.1| Pleckstrin-like proteiny-like domain family B member 2 [Camponotus floridanus]	2e-19	M1c	3.47418	0.0559498	0.262598
1938	BQ426884			M1c	9.95579	3.87e-10	1.94193e-08
1939	BQ426884			M1c	9.68087	1.33e-11	8.43672e-10
1942	BQ426892	ref|NP_001083506.1| cysteine dioxygenase, type I [Xenopus laevis]	4e-64	M1c	4.4881	0.00220872	0.0271012
1943	BQ426892	ref|NP_001083506.1| cysteine dioxygenase, type I [Xenopus laevis]	4e-64	M1c	4.20527	0.000488511	0.00753383
1948	BQ427243	sp|P49154.1|RS2_URECA RecName: Full=40S ribosomal protein S2	1e-117	M4	6.66189	0.935955	0.970887
1949	BQ427243	sp|P49154.1|RS2_URECA RecName: Full=40S ribosomal protein S2	1e-117	M4	7.04851	0.940044	0.973338
1950	BQ427247	ref|XP_002432976.1| cAMP-dependent protein kinase catalytic subunit, putative [Pediculus humanus corporis]	1e-118	M3	24.8455	0.476673	0.758436
1951	BQ427247	ref|XP_002432976.1| cAMP-dependent protein kinase catalytic subunit, putative [Pediculus humanus corporis]	1e-118	M3	16.1529	0.989984	0.993827
1954	BQ427272	sp|Q5R605.1|CHM1A_PONAB RecName: Full=Charged multivesicular body protein 1a; AltName: Full=Chromatin-modifying protein 1a; Short=CHMP1a	1e-53	M4	1.74655	0.0789827	0.323041
1955	BQ427272	sp|Q5R605.1|CHM1A_PONAB RecName: Full=Charged multivesicular body protein 1a; AltName: Full=Chromatin-modifying protein 1a; Short=CHMP1a	1e-53	M4	1.81699	0.182707	0.501432
1962	BQ427298	sp|Q04861.1|NFKB1_CHICK RecName: Full=Nuclear factor NF-kappa-B p105 subunit; AltName: Full=Nuclear factor of kappa light polypeptide gene enhancer in B-cells 1; Contains: RecName: Full=Nuclear factor NF-kappa-B p50 subunit	6e-21	M4	2.1536	0.967023	0.982993
1963	BQ427298	sp|Q04861.1|NFKB1_CHICK RecName: Full=Nuclear factor NF-kappa-B p105 subunit; AltName: Full=Nuclear factor of kappa light polypeptide gene enhancer in B-cells 1; Contains: RecName: Full=Nuclear factor NF-kappa-B p50 subunit	6e-21	M4	1.91227	0.886355	0.948116
1966	BQ427304			M2	3.06867	0.79473	0.911533
1967	BQ427304			M2	1.7895	0.692903	0.875767
1968	BQ427307			M3	18.0975	0.559719	0.813428
1969	BQ427307			M3	17.0251	0.486305	0.767225
1970	BQ427325			M3	10.5552	0.0286538	0.168096
1971	BQ427325			M3	10.2322	0.0169248	0.119138
1972	BQ427327			M3	3.36956	0.00912853	0.0775003
1973	BQ427327			M3	4.00339	0.0130403	0.0998668
1974	BQ427331			M3	5.74216	0.404191	0.706016
1975	BQ427331			M3	8.82313	0.290046	0.618579
1976	BQ427335	ref|XP_001607298.1| PREDICTED: similar to CG7954-PB [Nasonia vitripennis]	1e-153	M3	27.4607	0.678886	0.870487
1977	BQ427335	ref|XP_001607298.1| PREDICTED: similar to CG7954-PB [Nasonia vitripennis]	1e-153	M3	25.036	0.474873	0.757608
1978	CV089233	gb|ADK94118.1| small heat shock protein [Tegillarca granosa]	1e-20	M1grey	0.467337	0.973728	0.985878
1979	CV089233	gb|ADK94118.1| small heat shock protein [Tegillarca granosa]	1e-20	M1grey	0.714894	0.514164	0.78597
1980	CV089238	sp|Q8NI99.1|ANGL6_HUMAN RecName: Full=Angiopoietin-related protein 6; AltName: Full=Angiopoietin-like protein 6; AltName: Full=Angiopoietin-related growth factor; AltName: Full=Angiopoietin-related protein 5; Flags: Precursor	4e-27	M1grey	1.00972	0.664991	0.862393
1981	CV089238	sp|Q8NI99.1|ANGL6_HUMAN RecName: Full=Angiopoietin-related protein 6; AltName: Full=Angiopoietin-like protein 6; AltName: Full=Angiopoietin-related growth factor; AltName: Full=Angiopoietin-related protein 5; Flags: Precursor	4e-27	M1grey	1.33194	0.812651	0.917866
1986	CV089270			M2	4.02794	0.976582	0.986559
1987	CV089270			M4	0.787865	0.236803	0.568278
1988	CV089274			M2	4.25082	0.120862	0.406897
1989	CV089274			M2	11.8506	0.116963	0.400438
1994	CV089310	gb|AAQ09228.1| QM-like protein [Pinctada fucata]	1e-116	M2	2.97478	0.773254	0.905751
1995	CV089310	gb|AAQ09228.1| QM-like protein [Pinctada fucata]	1e-116	M2	3.9867	0.950746	0.978093
2002	CV089363	ref|XP_418972.1| PREDICTED: similar to BPHL [Gallus gallus]	1e-79	M2	8.61725	0.836192	0.927846
2003	CV089363	ref|XP_418972.1| PREDICTED: similar to BPHL [Gallus gallus]	1e-79	M2	7.1813	0.851201	0.933927
2012	CV132374	ref|XP_002738982.1| PREDICTED: solute carrier family 22 (organic cation transporter), member 21-like [Saccoglossus kowalevskii]	5e-07	M2	5.75413	0.0476627	0.234117
2013	CV132374	ref|XP_002738982.1| PREDICTED: solute carrier family 22 (organic cation transporter), member 21-like [Saccoglossus kowalevskii]	5e-07	M2	4.21124	0.114074	0.394619
2016	CV132391	ref|XP_002737615.1| PREDICTED: heat shock protein HSP70-12A, putative-like, partial [Saccoglossus kowalevskii]	2e-24	M3	9.44219	0.357354	0.673346
2017	CV132391	ref|XP_002737615.1| PREDICTED: heat shock protein HSP70-12A, putative-like, partial [Saccoglossus kowalevskii]	2e-24	M3	9.00776	0.724213	0.891153
2024	CV132448	sp|Q8K2F0.2|BRD3_MOUSE RecName: Full=Bromodomain-containing protein 3; AltName: Full=Bromodomain-containing FSH-like protein FSRG2	6e-46	M1c	2.92241	0.939292	0.972859
2025	CV132448	sp|Q8K2F0.2|BRD3_MOUSE RecName: Full=Bromodomain-containing protein 3; AltName: Full=Bromodomain-containing FSH-like protein FSRG2	6e-46	M1c	2.5379	0.894813	0.952328
2030	CV132486	sp|Q66KU2.1|SC61G_XENLA RecName: Full=Protein transport protein Sec61 subunit gamma	9e-20	M2	47.8522	0.469379	0.753247
2031	CV132486	sp|Q66KU2.1|SC61G_XENLA RecName: Full=Protein transport protein Sec61 subunit gamma	9e-20	M2	41.2324	0.362973	0.678494
2052	CV132901	sp|P62249.2|RS16_HUMAN RecName: Full=40S ribosomal protein S16	2e-57	M2	4.13896	0.495334	0.774688
2053	CV132901	sp|P62249.2|RS16_HUMAN RecName: Full=40S ribosomal protein S16	2e-57	M2	2.98999	0.555592	0.810369
2086	CD647971	sp|O57592.3|RL7A_FUGRU RecName: Full=60S ribosomal protein L7a; AltName: Full=Surfeit locus protein 3	2e-91	M2	1.10204	0.814118	0.918646
2087	CD647971	sp|O57592.3|RL7A_FUGRU RecName: Full=60S ribosomal protein L7a; AltName: Full=Surfeit locus protein 3	2e-91	M2	1.73528	0.816276	0.918646
2094	CD648113	ref|XP_784385.2| PREDICTED: similar to LOC496017 protein [Strongylocentrotus purpuratus]	4e-50	M2	1.48742	0.406082	0.707191
2095	CD648113	ref|XP_784385.2| PREDICTED: similar to LOC496017 protein [Strongylocentrotus purpuratus]	4e-50	M2	1.92927	0.10517	0.376552
2110	CD648402	sp|P17248.3|SYWC_BOVIN RecName: Full=Tryptophanyl-tRNA synthetase, cytoplasmic; AltName: Full=Tryptophan--tRNA ligase; Short=TrpRS; Contains: RecName: Full=T1-TrpRS; Contains: RecName: Full=T2-TrpRS	1e-173	M2	5.30869	0.711515	0.883677
2111	CD648402	sp|P17248.3|SYWC_BOVIN RecName: Full=Tryptophanyl-tRNA synthetase, cytoplasmic; AltName: Full=Tryptophan--tRNA ligase; Short=TrpRS; Contains: RecName: Full=T1-TrpRS; Contains: RecName: Full=T2-TrpRS	1e-173	M2	5.56711	0.288226	0.617207
2134	CD648863			M4	7.24946	0.18831	0.506885
2135	CD648863			M4	6.05346	0.63427	0.842852
2140	CD649286	sp|Q15369.1|ELOC_HUMAN RecName: Full=Transcription elongation factor B polypeptide 1; AltName: Full=Elongin 15 kDa subunit; AltName: Full=Elongin-C; Short=EloC; AltName: Full=RNA polymerase II transcription factor SIII subunit C; AltName: Full=SIII p15	3e-55	M2	11.0057	0.545542	0.806167
2141	CD649286	sp|Q15369.1|ELOC_HUMAN RecName: Full=Transcription elongation factor B polypeptide 1; AltName: Full=Elongin 15 kDa subunit; AltName: Full=Elongin-C; Short=EloC; AltName: Full=RNA polymerase II transcription factor SIII subunit C; AltName: Full=SIII p15	3e-55	M2	17.1115	0.861827	0.937386
2154	CD646426	ref|XP_002740326.1| PREDICTED: IIIG9 protein-like [Saccoglossus kowalevskii]	2e-69	M4	7.95794	0.664262	0.861926
2155	CD646426	ref|XP_002740326.1| PREDICTED: IIIG9 protein-like [Saccoglossus kowalevskii]	2e-69	M4	6.03619	0.801675	0.913328
2158	CD646462			M6	3.49672	0.714781	0.885117
2159	CD646462			M6	2.43732	0.866053	0.9394
2194	CD647168	gb|ABW90414.1| putative ribosomal protein S4 [Barentsia elongata]	1e-114	M6	4.51728	0.135872	0.431351
2195	CD647168	gb|ABW90414.1| putative ribosomal protein S4 [Barentsia elongata]	1e-114	M6	4.36151	0.122157	0.408002
2200	CD647223	gb|EGI57204.1| Anaphase-promoting complex subunit 10 [Acromyrmex echinatior]	9e-67	M2	29.7949	0.377003	0.687452
2201	CD647223	gb|EGI57204.1| Anaphase-promoting complex subunit 10 [Acromyrmex echinatior]	9e-67	M2	27.7241	0.793875	0.911533
2204	CX069125	emb|CAJ83858.1| eukaryotic translation elongation factor 1 delta (guanine nucleotide exchange protein) [Xenopus (Silurana) tropicalis]	3e-55	M6	9.54982	0.104256	0.375183
2205	CX069125	emb|CAJ83858.1| eukaryotic translation elongation factor 1 delta (guanine nucleotide exchange protein) [Xenopus (Silurana) tropicalis]	3e-55	M6	9.30948	0.113674	0.394619
2206	CX069191	gb|AAZ39530.1| ribosomal protein P1 [Biomphalaria glabrata]	5e-23	M4	8.73056	0.159804	0.467185
2207	CX069191	gb|AAZ39530.1| ribosomal protein P1 [Biomphalaria glabrata]	5e-23	M4	6.8661	0.178007	0.494187
2208	CX069116	gb|AAN05587.1| ribosomal protein L11 [Argopecten irradians]	2e-83	M6	4.26767	0.146311	0.447899
2209	CX069116	gb|AAN05587.1| ribosomal protein L11 [Argopecten irradians]	2e-83	M6	4.33175	0.705352	0.879271
2210	CF369245	emb|CAD91420.1| ribosomal protein S3a [Crassostrea gigas]	1e-129	M6	6.5629	0.761653	0.901647
2211	CF369245	emb|CAD91420.1| ribosomal protein S3a [Crassostrea gigas]	1e-129	M6	4.30574	0.359019	0.675261
2212	CX069204	sp|P68371.1|TBB2C_HUMAN RecName: Full=Tubulin beta-2C chain; AltName: Full=Tubulin beta-2 chain	0	M6	3.58981	0.0752377	0.31491
2213	CX069204	sp|P68371.1|TBB2C_HUMAN RecName: Full=Tubulin beta-2C chain; AltName: Full=Tubulin beta-2 chain	0	M6	2.58605	0.0735203	0.310522
2216	CX069138	emb|CBN81910.1| 60S ribosomal protein L7 [Dicentrarchus labrax]	1e-54	M6	4.83483	0.471386	0.755746
2217	CX069138	emb|CBN81910.1| 60S ribosomal protein L7 [Dicentrarchus labrax]	1e-54	M6	5.00458	0.406182	0.707191
2222	CX069118	gb|EAW75997.1| topoisomerase (DNA) I, isoform CRA_c [Homo sapiens]	2e-60	M2	2.88505	0.882205	0.944963
2223	CX069118	gb|EAW75997.1| topoisomerase (DNA) I, isoform CRA_c [Homo sapiens]	2e-60	M2	2.79683	0.958862	0.98132
2234	CD526835	sp|P01122.1|RHO_APLCA RecName: Full=Ras-like GTP-binding protein RHO; Flags: Precursor	1e-103	M3	9.009	0.799971	0.912624
2235	CD526835	sp|P01122.1|RHO_APLCA RecName: Full=Ras-like GTP-binding protein RHO; Flags: Precursor	1e-103	M3	11.576	0.555065	0.810303
2242	CD526820	gb|EFX74564.1| Endoribonuclease-like protein [Daphnia pulex]	8e-65	M4	7.26499	0.968112	0.983024
2243	CD526820	gb|EFX74564.1| Endoribonuclease-like protein [Daphnia pulex]	8e-65	M4	4.61148	0.61787	0.837012
2244	CD526816	gb|EFN81996.1| CD151 antigen [Harpegnathos saltator]	2e-08	M1a	15.9439	1.9e-16	2.06058e-14
2245	CD526816	gb|EFN81996.1| CD151 antigen [Harpegnathos saltator]	2e-08	M1a	15.7537	1.23e-16	1.42595e-14
2266	CB617517			M4	3.44097	0.586613	0.824667
2267	CB617517			M4	4.59344	0.580035	0.8231
2270	CB617523			M3	27.7704	0.646551	0.850099
2271	CB617523			M3	24.4191	0.265844	0.595051
2280	CB617549	sp|P91929.2|NDUAA_DROME RecName: Full=NADH dehydrogenase [ubiquinone] 1 alpha subcomplex subunit 10, mitochondrial; AltName: Full=Complex I-42kD; Short=CI-42kD; AltName: Full=NADH-ubiquinone oxidoreductase 42 kDa subunit; Flags: Precursor	2e-33	M3	23.6784	0.023909	0.151094
2281	CB617549	sp|P91929.2|NDUAA_DROME RecName: Full=NADH dehydrogenase [ubiquinone] 1 alpha subcomplex subunit 10, mitochondrial; AltName: Full=Complex I-42kD; Short=CI-42kD; AltName: Full=NADH-ubiquinone oxidoreductase 42 kDa subunit; Flags: Precursor	2e-33	M3	23.2079	0.0286076	0.168096
2334	BG624140			M5	8.0313	0.614346	0.835894
2335	BG624140			M5	9.12237	0.602646	0.832919
2336	BG624162			M2	43.0157	0.658938	0.859481
2337	BG624162			M2	44.0399	0.570815	0.816546
2346	BG624109	sp|Q37370.1|COX1_ACACA RecName: Full=Cytochrome c oxidase subunit 1+2; AltName: Full=Cytochrome c oxidase polypeptide I+II	7e-08	M2	51.0157	0.898213	0.952574
2347	BG624109	sp|Q37370.1|COX1_ACACA RecName: Full=Cytochrome c oxidase subunit 1+2; AltName: Full=Cytochrome c oxidase polypeptide I+II	7e-08	M2	53.6854	0.914983	0.959823
2368	BG624438	sp|Q78P75.1|DYL2_RAT RecName: Full=Dynein light chain 2, cytoplasmic; AltName: Full=Dynein light chain LC8-type 2	5e-42	M5	11.8335	0.89224	0.951383
2369	BG624438	sp|Q78P75.1|DYL2_RAT RecName: Full=Dynein light chain 2, cytoplasmic; AltName: Full=Dynein light chain LC8-type 2	5e-42	M5	10.6619	0.978263	0.987033
2382	BG624423	sp|P02272.2|H2AV_CHICK RecName: Full=Histone H2A.V; AltName: Full=H2A.F/Z	4e-50	M6	5.89855	0.00699429	0.064073
2383	BG624423	sp|P02272.2|H2AV_CHICK RecName: Full=Histone H2A.V; AltName: Full=H2A.F/Z	4e-50	M6	5.96373	0.00839229	0.0725318
2392	BG624440			M2	1.65046	0.730384	0.892603
2393	BG624440			M2	2.16771	0.975569	0.985878
2398	BG624714	sp|P01122.1|RHO_APLCA RecName: Full=Ras-like GTP-binding protein RHO; Flags: Precursor	1e-103	M6	1.66677	0.106386	0.379328
2399	BG624714	sp|P01122.1|RHO_APLCA RecName: Full=Ras-like GTP-binding protein RHO; Flags: Precursor	1e-103	M6	1.6319	0.100687	0.36915
2462	BQ427362			M3	4.27545	0.342187	0.662329
2463	BQ427362			M3	4.09128	0.392891	0.695943
2506	BQ426705	gb|ADP37376.1| fructose-1, 6-bisphosphate aldolase [Meretrix meretrix]	1e-163	M3	7.44793	0.456695	0.744621
2507	BQ426705	gb|ADP37376.1| fructose-1, 6-bisphosphate aldolase [Meretrix meretrix]	1e-163	M3	4.37829	0.104082	0.375096
2508	BQ426709	gb|ADV40074.1| putative transcription factor [Latrodectus hesperus]	3e-54	M4	1.9117	0.470063	0.753985
2509	BQ426709	gb|ADV40074.1| putative transcription factor [Latrodectus hesperus]	3e-54	M4	1.80112	0.80745	0.914639
2510	BQ426713			M3	27.9782	0.268638	0.598119
2511	BQ426713			M3	29.8027	0.0676507	0.296711
2512	BQ426728			M3	31.0463	0.807282	0.914639
2513	BQ426728			M3	24.5939	0.216112	0.54568
2514	BQ426732	ref|XP_002160368.1| PREDICTED: similar to somatostatin receptor, putative [Hydra magnipapillata]	8e-50	M3	17.734	0.509395	0.782852
2515	BQ426732	ref|XP_002160368.1| PREDICTED: similar to somatostatin receptor, putative [Hydra magnipapillata]	8e-50	M3	27.3624	0.698568	0.876893
2516	BQ426736	ref|XP_787660.1| PREDICTED: similar to R02D5.3 [Strongylocentrotus purpuratus]	4e-10	M3	19.4704	0.673619	0.867039
2517	BQ426736	ref|XP_787660.1| PREDICTED: similar to R02D5.3 [Strongylocentrotus purpuratus]	4e-10	M3	13.7482	0.0692303	0.300714
2518	BQ426738	sp|P41824.1|YBOXH_APLCA RecName: Full=Y-box factor homolog; AltName: Full=APY1	2e-39	M3	18.8056	0.952202	0.978393
2519	BQ426738	sp|P41824.1|YBOXH_APLCA RecName: Full=Y-box factor homolog; AltName: Full=APY1	2e-39	M3	15.1212	0.963885	0.982292
2522	BQ426757	sp|P24733.1|MYS_AEQIR RecName: Full=Myosin heavy chain, striated muscle	0	M3	15.3899	0.85054	0.933567
2523	BQ426757	sp|P24733.1|MYS_AEQIR RecName: Full=Myosin heavy chain, striated muscle	0	M3	6.24752	0.138824	0.434974
2524	BQ426760	sp|P18163.1|ACSL1_RAT RecName: Full=Long-chain-fatty-acid--CoA ligase 1; AltName: Full=Long-chain acyl-CoA synthetase 1; Short=LACS 1; AltName: Full=Long-chain-fatty-acid--CoA ligase, liver isozyme	0	M4	2.31739	0.743056	0.895402
2527	BQ426760	sp|P18163.1|ACSL1_RAT RecName: Full=Long-chain-fatty-acid--CoA ligase 1; AltName: Full=Long-chain acyl-CoA synthetase 1; Short=LACS 1; AltName: Full=Long-chain-fatty-acid--CoA ligase, liver isozyme	0	M3	11.2596	0.631572	0.842852
2530	BQ426777			M5	7.03811	0.857451	0.936261
2531	BQ426777			M5	3.36608	0.759354	0.901647
2532	BQ426780			M2	1.44738	0.356597	0.672772
2533	BQ426780			M2	2.06998	0.935896	0.970887
2534	BQ426783			M3	20.0646	0.684683	0.872327
2535	BQ426783			M3	32.9308	0.818611	0.919536
2536	BQ426786	gb|ADO28163.1| fam49b [Ictalurus furcatus]	1e-111	M3	22.8139	0.48831	0.768658
2537	BQ426786	gb|ADO28163.1| fam49b [Ictalurus furcatus]	1e-111	M3	15.1222	0.106395	0.379328
2538	BQ427148	ref|NP_001080214.1| Siah-interacting protein [Xenopus laevis]	4e-38	M4	1.57452	0.00103658	0.0144604
2539	BQ427148	ref|NP_001080214.1| Siah-interacting protein [Xenopus laevis]	4e-38	M4	1.55893	0.00035833	0.00591899
2540	BQ427153			M3	19.0206	0.324106	0.642859
2541	BQ427153			M3	23.855	0.624385	0.840009
2542	BQ427157	ref|XP_315109.3| AGAP005005-PA [Anopheles gambiae str. PEST]	2e-25	M2	1.68028	0.0382431	0.200896
2543	BQ427157	ref|XP_315109.3| AGAP005005-PA [Anopheles gambiae str. PEST]	2e-25	M2	1.48066	0.0930093	0.353893
2544	BQ427160			M2	17.7286	0.830735	0.925823
2545	BQ427160			M2	22.2653	0.408971	0.710208
2548	BQ427174	gb|AAU11487.2| ETS-family transcription factor [Chlamys farreri]	1e-103	M3	20.3471	0.0043803	0.0450354
2549	BQ427174	gb|AAU11487.2| ETS-family transcription factor [Chlamys farreri]	1e-103	M3	8.28212	0.00331057	0.0369772
2555	BQ427199	ref|XP_002735542.1| PREDICTED: aldehyde dehydrogenase 18A1-like [Saccoglossus kowalevskii]	2e-95	M3	11.9345	0.521371	0.790267
2556	BQ427199	ref|XP_002735542.1| PREDICTED: aldehyde dehydrogenase 18A1-like [Saccoglossus kowalevskii]	2e-95	M3	15.8081	0.312647	0.633204
2557	BQ427203			M3	18.999	0.830915	0.925823
2558	BQ427203			M3	28.0646	0.388049	0.693109
2563	BQ427224	ref|XP_002431794.1| translocon-associated protein subunit delta precursor, putative [Pediculus humanus corporis]	7e-39	M2	2.39189	0.789924	0.911054
2564	BQ427224	ref|XP_002431794.1| translocon-associated protein subunit delta precursor, putative [Pediculus humanus corporis]	7e-39	M2	2.43488	0.771245	0.905353
2567	BQ427232	ref|XP_003203947.1| PREDICTED: kanadaptin-like [Meleagris gallopavo]	1e-09	M1c	4.95542	0.18822	0.506885
2568	BQ427232	ref|XP_003203947.1| PREDICTED: kanadaptin-like [Meleagris gallopavo]	1e-09	M1c	5.31639	0.0318111	0.177656
2569	BQ427235	gb|AAT73610.1| tissue inhibitor of metalloproteinase TIMP 1.1 [Crassostrea gigas]	1e-125	M3	6.36367	0.0454827	0.226165
2570	BQ427235	gb|AAT73610.1| tissue inhibitor of metalloproteinase TIMP 1.1 [Crassostrea gigas]	1e-125	M3	5.93247	0.0264053	0.15889
2619	CV132288	emb|CBX41665.1| putative C1q domain containing protein MgC1q16 [Mytilus galloprovincialis]	8e-13	M3	32.6702	0.796582	0.911533
2620	CV132288	emb|CBX41665.1| putative C1q domain containing protein MgC1q16 [Mytilus galloprovincialis]	8e-13	M3	26.3658	0.879547	0.944106
2639	CV088183	sp|P62909.1|RS3_RAT RecName: Full=40S ribosomal protein S3	1e-118	M2	3.64506	0.858603	0.936385
2640	CV088183	sp|P62909.1|RS3_RAT RecName: Full=40S ribosomal protein S3	1e-118	M2	3.66663	0.812383	0.917866
2661	CV132830			M2	50.6345	0.503586	0.778628
2662	CV132830			M2	49.6413	0.506169	0.780132
2673	CK172399	sp|O95453.1|PARN_HUMAN RecName: Full=Poly(A)-specific ribonuclease PARN; AltName: Full=Deadenylating nuclease; AltName: Full=Deadenylation nuclease; AltName: Full=Polyadenylate-specific ribonuclease	1e-143	M3	23.5958	0.923857	0.964484
2674	CK172399	sp|O95453.1|PARN_HUMAN RecName: Full=Poly(A)-specific ribonuclease PARN; AltName: Full=Deadenylating nuclease; AltName: Full=Deadenylation nuclease; AltName: Full=Polyadenylate-specific ribonuclease	1e-143	M3	24.7719	0.963771	0.982292
2681	CK172402			M3	45.719	0.175655	0.492128
2682	CK172402			M3	40.4224	0.171119	0.486308
2685	CK172335			M2	55.0294	0.148217	0.448232
2686	CK172335			M2	60.5478	0.299388	0.623496
2697	CK172408			M3	24.4598	0.154913	0.459068
2698	CK172408			M3	23.2028	0.0952016	0.357711
2739	CD648650	gb|ACD35412.1| cytochrome c oxidase subunit 1 [Crassostrea gigas]	1e-110	M5	24.1305	0.251904	0.58007
2740	CD648650	gb|ACD35412.1| cytochrome c oxidase subunit 1 [Crassostrea gigas]	1e-110	M5	26.7817	0.395889	0.697737
2761	CD648996	sp|P92177.2|1433E_DROME RecName: Full=14-3-3 protein epsilon; AltName: Full=Suppressor of Ras1 3-9	1e-105	M3	13.2542	0.639496	0.846937
2762	CD648996	sp|P92177.2|1433E_DROME RecName: Full=14-3-3 protein epsilon; AltName: Full=Suppressor of Ras1 3-9	1e-105	M3	17.7109	0.838073	0.928851
2779	CD646623	ref|XP_002122687.1| PREDICTED: similar to MGC107852 protein [Ciona intestinalis]	2e-69	M5	11.0991	0.956213	0.97982
2780	CD646623	ref|XP_002122687.1| PREDICTED: similar to MGC107852 protein [Ciona intestinalis]	2e-69	M5	16.9935	0.959524	0.981418
2801	AJ565784			M5	21.1746	0.75461	0.899987
2802	AJ565784			M5	18.2808	0.310824	0.630529
2803	AM237767	gb|AAU93879.1| cAMP responsive element binding protein-like [Crassostrea gigas]	3e-39	M1b	15.6527	4.6e-18	8.05199e-16
2804	AM237767	gb|AAU93879.1| cAMP responsive element binding protein-like [Crassostrea gigas]	3e-39	M1b	15.7951	7.11e-18	1.13828e-15
2805	AM237790			M5	30.5293	0.323793	0.642704
2806	AM237790			M5	30.2642	0.134031	0.42753
2807	AJ565843	sp|Q66IB8.1|CB076_DANRE RecName: Full=UPF0538 protein C2orf76 homolog	2e-34	M5	40.9621	0.0993848	0.366536
2808	AJ565843	sp|Q66IB8.1|CB076_DANRE RecName: Full=UPF0538 protein C2orf76 homolog	2e-34	M5	41.2931	0.153428	0.456481
2809	AJ565790	sp|Q642J5.1|RFOX1_DANRE RecName: Full=RNA binding protein fox-1 homolog 1; AltName: Full=Ataxin-2-binding protein 1; AltName: Full=Fox-1 homolog A	3e-37	M5	17.7546	0.292383	0.619793
2810	AJ565790	sp|Q642J5.1|RFOX1_DANRE RecName: Full=RNA binding protein fox-1 homolog 1; AltName: Full=Ataxin-2-binding protein 1; AltName: Full=Fox-1 homolog A	3e-37	M5	19.1517	0.0827479	0.332376
2815	AJ565846			M1e	12.2122	2.83e-10	1.46376e-08
2816	AJ565846			M1e	12.2097	4.15e-10	1.99319e-08
2821	AM237793	ref|YP_002860222.1| cytochrome c oxidase subunit I [Crassostrea sikamea]	1e-93	M4	2.8802	0.275895	0.60616
2822	AM237793	ref|YP_002860222.1| cytochrome c oxidase subunit I [Crassostrea sikamea]	1e-93	M4	3.0312	0.229853	0.560509
2825	AJ565800			M4	8.89587	0.421567	0.717706
2826	AJ565800			M5	10.1702	0.0941755	0.355281
2829	CX069146	emb|CAK22382.1| non-selenium glutathione peroxidase [Crassostrea gigas]	1e-124	M3	8.1765	8.38e-05	0.00168704
2830	CX069146	emb|CAK22382.1| non-selenium glutathione peroxidase [Crassostrea gigas]	1e-124	M3	8.49635	2.82e-05	0.000632056
2837	CX069154	dbj|BAI83410.1| glycerophosphoryl diester phosphodiesterase [Parasteatoda tepidariorum]	3e-68	M4	7.27821	0.440571	0.729214
2838	CX069154	dbj|BAI83410.1| glycerophosphoryl diester phosphodiesterase [Parasteatoda tepidariorum]	3e-68	M4	6.82146	0.727386	0.892058
2841	CX069156	dbj|BAD15289.1| elongation factor 1 alpha [Crassostrea gigas]	0	M4	7.80729	0.7889	0.91081
2842	CX069156	dbj|BAD15289.1| elongation factor 1 alpha [Crassostrea gigas]	0	M4	7.63647	0.560888	0.81456
2845	AJ561117	sp|O77302.1|RS10_LUMRU RecName: Full=40S ribosomal protein S10	2e-49	M4	3.15721	0.926262	0.964985
2846	AJ561117	sp|O77302.1|RS10_LUMRU RecName: Full=40S ribosomal protein S10	2e-49	M4	4.27092	0.911068	0.959227
2849	AJ563474	sp|P48159.2|RL23_DROME RecName: Full=60S ribosomal protein L23; AltName: Full=L17A	2e-54	M5	18.5851	0.758365	0.901647
2850	AJ563474	sp|P48159.2|RL23_DROME RecName: Full=60S ribosomal protein L23; AltName: Full=L17A	2e-54	M5	18.9024	0.73783	0.893557
2855	CX069200	gb|ACR24952.1| ribosomal protein L28 [Lepidochitona cinerea]	3e-41	M4	6.58563	0.233311	0.563906
2856	CX069200	gb|ACR24952.1| ribosomal protein L28 [Lepidochitona cinerea]	3e-41	M4	7.53467	0.35313	0.670369
2857	CX069203	sp|Q3SXM5.3|HSDL1_HUMAN RecName: Full=Inactive hydroxysteroid dehydrogenase-like protein 1	5e-90	M4	5.06779	0.421911	0.717706
2858	CX069203	sp|Q3SXM5.3|HSDL1_HUMAN RecName: Full=Inactive hydroxysteroid dehydrogenase-like protein 1	5e-90	M4	3.28859	0.152543	0.454655
2861	CB617479			M3	26.0329	0.56524	0.814636
2862	CB617479			M3	22.4097	0.626162	0.84139
2863	CB617482			M1d	9.23114	6.47e-09	2.6527e-07
2864	CB617482			M1d	8.79595	1.42e-08	5.55121e-07
2865	CB617485			M5	23.1561	0.293219	0.620783
2866	CB617485			M5	21.8719	0.377117	0.687452
2869	CB617503	sp|P55162.1|HEM_DROME RecName: Full=Membrane-associated protein Hem; AltName: Full=dHem-2	0	M4	18.3714	0.66556	0.862533
2870	CB617503	sp|P55162.1|HEM_DROME RecName: Full=Membrane-associated protein Hem; AltName: Full=dHem-2	0	M4	18.5742	0.7586	0.901647
2923	AJ565580	sp|P22700.2|ATC1_DROME RecName: Full=Calcium-transporting ATPase sarcoplasmic/endoplasmic reticulum type; AltName: Full=Calcium ATPase at 60A; AltName: Full=Calcium pump	0	M4	4.27288	0.12121	0.407101
2924	AJ565580	sp|P22700.2|ATC1_DROME RecName: Full=Calcium-transporting ATPase sarcoplasmic/endoplasmic reticulum type; AltName: Full=Calcium ATPase at 60A; AltName: Full=Calcium pump	0	M4	4.96932	0.391872	0.695943
2925	AJ565610	ref|XP_003383956.1| PREDICTED: heat shock 70 kDa protein 12A [Amphimedon queenslandica]	4e-24	M5	23.5464	0.114865	0.396079
2926	AJ565610	ref|XP_003383956.1| PREDICTED: heat shock 70 kDa protein 12A [Amphimedon queenslandica]	4e-24	M5	31.4163	0.0288816	0.168096
2927	AJ565658			M5	33.6451	0.0386972	0.202333
2928	AJ565658			M5	34.5408	0.0368683	0.196125
2929	AJ565701			M5	29.4707	0.216104	0.54568
2930	AJ565701			M5	28.2502	0.247795	0.578132
2931	AJ565582	sp|Q92038.2|ACOD_CYPCA RecName: Full=Acyl-CoA desaturase; AltName: Full=Delta(9)-desaturase; Short=Delta-9 desaturase; AltName: Full=Fatty acid desaturase; AltName: Full=Stearoyl-CoA desaturase	9e-08	M1d	14.2744	7.32e-17	9.46532e-15
2932	AJ565582	sp|Q92038.2|ACOD_CYPCA RecName: Full=Acyl-CoA desaturase; AltName: Full=Delta(9)-desaturase; Short=Delta-9 desaturase; AltName: Full=Fatty acid desaturase; AltName: Full=Stearoyl-CoA desaturase	9e-08	M1d	15.2568	1.53e-16	1.71462e-14
2933	AJ565612	emb|CAD91431.1| ribosomal protein L31 [Crassostrea gigas]	7e-63	M5	5.82705	0.263507	0.593376
2934	AJ565612	emb|CAD91431.1| ribosomal protein L31 [Crassostrea gigas]	7e-63	M5	6.29324	0.12963	0.421885
2935	AJ565662			M1e	5.02995	6.41e-05	0.00133854
2936	AJ565662			M1e	5.76136	2.75e-05	0.000620503
2937	AJ565707	sp|P10716.1|CLC4F_RAT RecName: Full=C-type lectin domain family 4 member F; AltName: Full=C-type lectin superfamily member 13; Short=C-type lectin 13; AltName: Full=Kupffer cell receptor	4e-12	M5	5.67887	0.0351389	0.189322
2938	AJ565707	sp|P10716.1|CLC4F_RAT RecName: Full=C-type lectin domain family 4 member F; AltName: Full=C-type lectin superfamily member 13; Short=C-type lectin 13; AltName: Full=Kupffer cell receptor	4e-12	M5	5.88987	0.0469564	0.231817
2943	AJ565664			M5	34.4999	0.42055	0.716982
2944	AJ565664			M5	39.6177	0.310315	0.630529
2945	AJ565713			M5	12.7369	0.238275	0.568949
2946	AJ565713			M5	11.4052	0.256698	0.58593
2947	AJ565584			M4	9.2398	0.129377	0.421885
2948	AJ565584			M4	15.9286	0.318614	0.638498
2949	AJ565622	dbj|BAD15289.1| elongation factor 1 alpha [Crassostrea gigas]	2e-63	M5	13.7786	0.0474709	0.234014
2950	AJ565622	dbj|BAD15289.1| elongation factor 1 alpha [Crassostrea gigas]	2e-63	M5	11.4608	0.113179	0.393902
2951	AJ565672	sp|Q8MJK1.1|CBY1_BOVIN RecName: Full=Protein chibby homolog 1; AltName: Full=Cytosolic leucine-rich protein; AltName: Full=PIGEA-14; AltName: Full=PKD2 interactor, Golgi and endoplasmic reticulum-associated 1	1e-22	M5	21.0413	0.0810159	0.328407
2952	AJ565672	sp|Q8MJK1.1|CBY1_BOVIN RecName: Full=Protein chibby homolog 1; AltName: Full=Cytosolic leucine-rich protein; AltName: Full=PIGEA-14; AltName: Full=PKD2 interactor, Golgi and endoplasmic reticulum-associated 1	1e-22	M5	21.9611	0.0847194	0.335649
2953	AJ565715			M5	27.6452	0.0499728	0.242787
2954	AJ565715			M5	25.4857	0.0530666	0.253423
2975	BG624360	dbj|BAE16016.1| ribosomal protein S30 [Crassostrea gigas]	2e-59	M6	4.20344	0.874877	0.94287
2976	BG624360	dbj|BAE16016.1| ribosomal protein S30 [Crassostrea gigas]	2e-59	M6	2.19809	0.667314	0.862533
2977	BG624377			M4	10.6851	0.0746168	0.31397
2978	BG624377			M4	10.1935	0.0592318	0.270292
2981	BG624340	gb|ACD35412.1| cytochrome c oxidase subunit 1 [Crassostrea gigas]	1e-110	M4	1.47536	0.0309601	0.174938
2982	BG624340	gb|ACD35412.1| cytochrome c oxidase subunit 1 [Crassostrea gigas]	1e-110	M4	1.02194	0.586981	0.824667
3009	BG624661			M4	3.13018	0.0197722	0.133294
3010	BG624661			M4	3.32682	0.00380288	0.0411102
3085	CV088070			M3	16.9523	0.602624	0.832919
3086	CV088070			M3	16.9618	0.290729	0.618579
3129	BQ426465	ref|XP_002735491.1| PREDICTED: threonine dehydrogenase, putative-like, partial [Saccoglossus kowalevskii]	1e-135	M3	12.2395	0.53277	0.796076
3130	BQ426465	ref|XP_002735491.1| PREDICTED: threonine dehydrogenase, putative-like, partial [Saccoglossus kowalevskii]	1e-135	M3	14.5967	0.457467	0.745518
3131	BQ426470	sp|P70705.1|ATP7A_RAT RecName: Full=Copper-transporting ATPase 1; AltName: Full=Copper pump 1; AltName: Full=Menkes disease-associated protein homolog	1e-106	M3	12.8337	0.0155205	0.111734
3132	BQ426470	sp|P70705.1|ATP7A_RAT RecName: Full=Copper-transporting ATPase 1; AltName: Full=Copper pump 1; AltName: Full=Menkes disease-associated protein homolog	1e-106	M3	12.6284	0.0114145	0.0909372
3133	BQ426475	ref|NP_001006081.1| DNA replication complex GINS protein PSF1 [Danio rerio]	2e-69	M3	5.5901	0.107403	0.381701
3134	BQ426475	ref|NP_001006081.1| DNA replication complex GINS protein PSF1 [Danio rerio]	2e-69	M3	7.18311	0.102829	0.372936
3137	BQ426494			M3	25.7829	0.95046	0.978093
3138	BQ426494			M3	26.5568	0.743891	0.895402
3141	BQ426502			M3	26.179	0.186157	0.505698
3142	BQ426502			M3	21.0029	0.294366	0.621719
3143	BQ426506	dbj|BAD15289.1| elongation factor 1 alpha [Crassostrea gigas]	0	M4	1.50487	0.67282	0.866343
3144	BQ426506	dbj|BAD15289.1| elongation factor 1 alpha [Crassostrea gigas]	0	M4	1.80682	0.429458	0.723518
3145	BQ426523			M2	34.533	0.584695	0.824093
3146	BQ426523			M2	61.3122	0.351683	0.669864
3147	BQ426527			M3	61.0564	0.300271	0.623496
3148	BQ426527			M3	57.5806	0.123421	0.410969
3153	BQ426533	ref|XP_002736139.1| PREDICTED: CG32486-like [Saccoglossus kowalevskii]	5e-57	M3	30.5357	0.292283	0.619793
3154	BQ426533	ref|XP_002736139.1| PREDICTED: CG32486-like [Saccoglossus kowalevskii]	5e-57	M3	20.2336	0.310317	0.630529
3155	BQ426557			M3	38.8456	0.610557	0.835423
3156	BQ426557			M3	45.1817	0.384465	0.68974
3159	BQ426564	emb|CAQ63458.1| ribosomal protein [Mytilus galloprovincialis]	1e-113	M3	11.1876	0.474088	0.757184
3160	BQ426564	emb|CAQ63458.1| ribosomal protein [Mytilus galloprovincialis]	1e-113	M3	7.67163	0.298996	0.623496
3161	BQ426570	sp|Q3B8J8.1|DHSB_XENLA RecName: Full=Succinate dehydrogenase [ubiquinone] iron-sulfur subunit, mitochondrial; AltName: Full=Iron-sulfur subunit of complex II; Short=Ip; Flags: Precursor	1e-124	M3	11.986	0.919008	0.961931
3162	BQ426570	sp|Q3B8J8.1|DHSB_XENLA RecName: Full=Succinate dehydrogenase [ubiquinone] iron-sulfur subunit, mitochondrial; AltName: Full=Iron-sulfur subunit of complex II; Short=Ip; Flags: Precursor	1e-124	M3	9.55133	0.894115	0.952176
3163	BQ426927	gb|ACH72048.1| suppressor of cytokine signaling 2 [Haliotis discus discus]	5e-31	M1e	7.42593	0.000110942	0.00219404
3164	BQ426927	gb|ACH72048.1| suppressor of cytokine signaling 2 [Haliotis discus discus]	5e-31	M1e	8.94375	3.82e-05	0.000836134
3165	BQ426930	sp|P62328.2|TYB4_HUMAN RecName: Full=Thymosin beta-4; Short=T beta-4; AltName: Full=Fx; Contains: RecName: Full=Hematopoietic system regulatory peptide; AltName: Full=Seraspenide	2e-12	M2	9.13405	0.00386521	0.0416501
3166	BQ426930	sp|P62328.2|TYB4_HUMAN RecName: Full=Thymosin beta-4; Short=T beta-4; AltName: Full=Fx; Contains: RecName: Full=Hematopoietic system regulatory peptide; AltName: Full=Seraspenide	2e-12	M2	11.0771	0.00428296	0.0445123
3167	BQ426934			M3	22.6803	0.699341	0.876893
3168	BQ426934			M3	12.3387	0.536562	0.798429
3171	BQ426954	sp|Q14185.2|DOCK1_HUMAN RecName: Full=Dedicator of cytokinesis protein 1; AltName: Full=180 kDa protein downstream of CRK; Short=DOCK180	3e-27	M3	23.6346	0.399864	0.70062
3172	BQ426954	sp|Q14185.2|DOCK1_HUMAN RecName: Full=Dedicator of cytokinesis protein 1; AltName: Full=180 kDa protein downstream of CRK; Short=DOCK180	3e-27	M3	13.4368	0.250504	0.579538
3173	BQ426958	dbj|BAE16016.1| ribosomal protein S30 [Crassostrea gigas]	2e-59	M4	5.8782	0.43947	0.729214
3174	BQ426958	dbj|BAE16016.1| ribosomal protein S30 [Crassostrea gigas]	2e-59	M4	4.49971	0.221488	0.549146
3175	BQ426961	tpg|DAA01818.1| TPA_inf: HN1-like protein [Ictalurus punctatus]	1e-11	M3	35.533	0.498836	0.776612
3177	BQ426961	tpg|DAA01818.1| TPA_inf: HN1-like protein [Ictalurus punctatus]	1e-11	M3	37.6963	0.583305	0.82395
3178	BQ426964	sp|P0CG68.1|UBC_PIG RecName: Full=Polyubiquitin-C; Contains: RecName: Full=Ubiquitin-related; Contains: RecName: Full=Ubiquitin; Flags: Precursor	1e-125	M4	1.9682	0.36469	0.680781
3179	BQ426964	sp|P0CG68.1|UBC_PIG RecName: Full=Polyubiquitin-C; Contains: RecName: Full=Ubiquitin-related; Contains: RecName: Full=Ubiquitin; Flags: Precursor	1e-125	M4	1.69808	0.176827	0.492748
3182	BQ426985	sp|Q99020.1|ROAA_MOUSE RecName: Full=Heterogeneous nuclear ribonucleoprotein A/B; Short=hnRNP A/B; AltName: Full=CArG-binding factor-A; Short=CBF-A	3e-47	M2	2.2059	0.437813	0.729214
3183	BQ426985	sp|Q99020.1|ROAA_MOUSE RecName: Full=Heterogeneous nuclear ribonucleoprotein A/B; Short=hnRNP A/B; AltName: Full=CArG-binding factor-A; Short=CBF-A	3e-47	M2	1.9753	0.583086	0.82395
3186	BQ426996	ref|XP_002736350.1| PREDICTED: ankyrin repeat protein-like [Saccoglossus kowalevskii]	2e-11	M3	9.96019	0.366	0.681367
3187	BQ426996	ref|XP_002736350.1| PREDICTED: ankyrin repeat protein-like [Saccoglossus kowalevskii]	2e-11	M3	7.60273	0.174404	0.489848
3190	BQ427017	gb|AAN05610.1| ribosomal protein L12 [Argopecten irradians]	8e-77	M2	2.96806	0.380545	0.688276
3191	BQ427017	gb|AAN05610.1| ribosomal protein L12 [Argopecten irradians]	8e-77	M2	3.33411	0.770964	0.905353
3192	BQ427022	ref|XP_001183967.1| PREDICTED: similar to RAB14, member RAS oncogene family, partial [Strongylocentrotus purpuratus]	1e-112	M3	43.9178	0.413969	0.714091
3193	BQ427022	ref|XP_001183967.1| PREDICTED: similar to RAB14, member RAS oncogene family, partial [Strongylocentrotus purpuratus]	1e-112	M3	38.563	0.272114	0.601476
3214	CV087819	gb|ABW23211.1| ribosomal protein rps21 [Eurythoe complanata]	7e-32	M2	5.1397	0.86172	0.937386
3215	CV087819	gb|ABW23211.1| ribosomal protein rps21 [Eurythoe complanata]	7e-32	M2	5.21467	0.432242	0.725148
3240	CV089473	ref|XP_001945097.1| PREDICTED: tetraspanin-33-like [Acyrthosiphon pisum]	1e-35	M2	30.1681	0.963471	0.982292
3241	CV089473	ref|XP_001945097.1| PREDICTED: tetraspanin-33-like [Acyrthosiphon pisum]	1e-35	M2	31.0739	0.408857	0.710208
3258	CV132042	emb|CAB85588.1| metallothionein [Crassostrea gigas]	4e-22	M2	67.7518	0.957762	0.980513
3259	CV132042	emb|CAB85588.1| metallothionein [Crassostrea gigas]	4e-22	M2	70.5856	0.8411	0.928851
3262	CV132571	gb|ACU33969.1| receptor of activated kinase C [Crassostrea angulata]	0	M3	19.7497	0.249651	0.578502
3263	CV132571	gb|ACU33969.1| receptor of activated kinase C [Crassostrea angulata]	0	M3	16.9279	0.130434	0.423392
3268	CV132594	gb|AAT44352.1| cavortin [Crassostrea gigas]	3e-96	M4	3.86324	0.00741762	0.0665014
3269	CV132594	gb|AAT44352.1| cavortin [Crassostrea gigas]	3e-96	M4	2.91561	0.0803314	0.326966
3270	CV132598	dbj|BAG31899.1| peptidoglycan recognition protein S3 [Crassostrea gigas]	1e-136	M2	72.6611	0.94446	0.97483
3271	CV132598	dbj|BAG31899.1| peptidoglycan recognition protein S3 [Crassostrea gigas]	1e-136	M2	71.5933	0.934789	0.970887
3276	CV132625	dbj|BAD15289.1| elongation factor 1 alpha [Crassostrea gigas]	0	M3	8.96348	0.202814	0.527934
3277	CV132625	dbj|BAD15289.1| elongation factor 1 alpha [Crassostrea gigas]	0	M3	8.58878	0.204493	0.531702
3284	CV132662	ref|XP_003373180.1| NADH dehydrogenase [ubiquinone] 1 alpha subcomplex subunit 13 [Trichinella spiralis]	2e-13	M6	4.90026	0.389585	0.694691
3285	CV132662	ref|XP_003373180.1| NADH dehydrogenase [ubiquinone] 1 alpha subcomplex subunit 13 [Trichinella spiralis]	2e-13	M6	5.25658	0.529745	0.792614
3304	CV088456			M2	63.9654	0.623793	0.839885
3305	CV088456			M2	69.7433	0.66194	0.860649
3356	CD648470			M2	52.3396	0.631122	0.842852
3357	CD648470			M2	39.1552	0.528786	0.792236
3366	CD648620	dbj|BAD15289.1| elongation factor 1 alpha [Crassostrea gigas]	0	M3	8.23089	0.568179	0.815635
3367	CD648620	dbj|BAD15289.1| elongation factor 1 alpha [Crassostrea gigas]	0	M3	13.0501	0.437859	0.729214
3374	CD648766	emb|CAD91426.1| ribosomal protein S8 [Crassostrea gigas]	1e-103	M6	9.04364	0.301196	0.623918
3375	CD648766	emb|CAD91426.1| ribosomal protein S8 [Crassostrea gigas]	1e-103	M6	8.64631	0.243329	0.574086
3386	CD648957			M2	7.34333	0.969278	0.983141
3387	CD648957			M2	8.32999	0.988426	0.993656
3406	CD646571	emb|CAD91422.1| ribosomal protein L18 [Crassostrea gigas]	4e-89	M2	5.55026	0.816726	0.918646
3407	CD646571	emb|CAD91422.1| ribosomal protein L18 [Crassostrea gigas]	4e-89	M2	5.01707	0.605591	0.832919
3422	AM237646			M5	20.4341	0.459811	0.74559
3423	AM237646			M5	15.1079	0.256549	0.58593
3424	AM237666	sp|P19483.1|ATPA_BOVIN RecName: Full=ATP synthase subunit alpha, mitochondrial; Flags: Precursor	0	M4	9.15692	0.28036	0.609192
3425	AM237666	sp|P19483.1|ATPA_BOVIN RecName: Full=ATP synthase subunit alpha, mitochondrial; Flags: Precursor	0	M4	15.4756	0.290808	0.618579
3444	AM237634	gb|ACD35414.1| cytochrome b [Crassostrea gigas]	0	M4	2.76858	0.926523	0.964985
3445	AM237634	gb|ACD35414.1| cytochrome b [Crassostrea gigas]	0	M5	6.55617	0.757635	0.901647
3446	AM237652			M4	1.79684	0.566279	0.814636
3447	AM237652			M2	1.5735	0.0301273	0.172259
3450	AM237683	ref|YP_002860211.1| cytochrome c oxidase subunit III [Crassostrea angulata]	1e-118	M5	13.0206	0.686387	0.873442
3451	AM237683	ref|YP_002860211.1| cytochrome c oxidase subunit III [Crassostrea angulata]	1e-118	M5	28.8755	0.517161	0.788167
3468	CD526762			M4	2.72376	0.426551	0.721361
3469	CD526762			M4	2.62474	0.778883	0.907976
3470	CD526768			M4	12.3593	0.631703	0.842852
3471	CD526768			M4	8.82769	0.586418	0.824667
3476	CD526800			M4	13.936	0.360375	0.676861
3477	CD526800			M4	11.1752	0.46575	0.751534
3482	CD526812	ref|NP_001037117.1| zinc finger protein [Bombyx mori]	9e-23	M6	1.66821	0.422785	0.717712
3483	CD526812	ref|NP_001037117.1| zinc finger protein [Bombyx mori]	9e-23	M6	1.21024	0.587651	0.825264
3488	CB617344	gb|AAY66873.1| FUN14 family protein [Ixodes scapularis]	1e-11	M6	3.68113	0.305789	0.627346
3489	CB617344	gb|AAY66873.1| FUN14 family protein [Ixodes scapularis]	1e-11	M6	3.53855	0.283813	0.613312
3490	CB617347			M6	4.98403	0.372939	0.686963
3491	CB617347			M6	2.48783	0.672792	0.866343
3494	CB617365			M1e	6.95869	0.000123379	0.00242573
3495	CB617365			M1c	1.49961	0.104094	0.375096
3500	CB617386	gb|ABR45717.1| CYP356A1 [Crassostrea gigas]	0	M6	1.62094	0.865057	0.939169
3501	CB617386	gb|ABR45717.1| CYP356A1 [Crassostrea gigas]	0	M2	0.978346	0.0207119	0.137615
3502	CB617389	emb|CAI11854.1| ATP synthase, H+ transporting, mitochondrial F1 complex, gamma polypeptide 1 [Danio rerio]	3e-81	M6	4.96561	0.0334559	0.18319
3503	CB617389	emb|CAI11854.1| ATP synthase, H+ transporting, mitochondrial F1 complex, gamma polypeptide 1 [Danio rerio]	3e-81	M6	3.71292	0.0791299	0.32325
3504	CB617392	sp|Q6P1S4.1|SYRC_XENTR RecName: Full=Arginyl-tRNA synthetase, cytoplasmic; AltName: Full=Arginine--tRNA ligase; Short=ArgRS	0	M3	7.6759	0.520686	0.790267
3505	CB617392	sp|Q6P1S4.1|SYRC_XENTR RecName: Full=Arginyl-tRNA synthetase, cytoplasmic; AltName: Full=Arginine--tRNA ligase; Short=ArgRS	0	M6	3.07521	0.877383	0.943554
3508	CB617406	emb|CAD89618.1| omega class glutathione S-transferase [Crassostrea gigas]	1e-137	M1grey	2.39803	0.566514	0.814636
3509	CB617406	emb|CAD89618.1| omega class glutathione S-transferase [Crassostrea gigas]	1e-137	M1grey	1.78761	0.864375	0.939145
3530	CF369249	sp|P84082.1|ARF2_RAT RecName: Full=ADP-ribosylation factor 2	4e-93	M4	5.113	0.221815	0.549551
3531	CF369249	sp|P84082.1|ARF2_RAT RecName: Full=ADP-ribosylation factor 2	4e-93	M2	3.44526	0.175854	0.492275
3582	BG624199			M5	14.4314	0.914351	0.959823
3583	BG624199			M5	10.3091	0.441002	0.729214
3584	BG624218			M4	6.03702	0.415642	0.71523
3585	BG624218			M5	9.90773	0.700841	0.877112
3598	BG624203			M5	21.9349	0.943183	0.973889
3599	BG624203			M5	20.8679	0.960425	0.981556
3600	BG624221	pdb|3AV2|A Chain A, The Human Nucleosome Structure Containing The Histone Variant H3.3	1e-68	M6	2.05209	0.967574	0.982993
3601	BG624221	pdb|3AV2|A Chain A, The Human Nucleosome Structure Containing The Histone Variant H3.3	1e-68	M4	2.61965	0.149051	0.448949
3638	BG624474	sp|Q0PGG4.1|ACTB_BOSMU RecName: Full=Actin, cytoplasmic 1; AltName: Full=Beta-actin; Contains: RecName: Full=Actin, cytoplasmic 1, N-terminally processed	0	M4	4.64926	0.919723	0.962075
3639	BG624474	sp|Q0PGG4.1|ACTB_BOSMU RecName: Full=Actin, cytoplasmic 1; AltName: Full=Beta-actin; Contains: RecName: Full=Actin, cytoplasmic 1, N-terminally processed	0	M4	5.06956	0.965246	0.982477
3640	BG624490	sp|Q15369.1|ELOC_HUMAN RecName: Full=Transcription elongation factor B polypeptide 1; AltName: Full=Elongin 15 kDa subunit; AltName: Full=Elongin-C; Short=EloC; AltName: Full=RNA polymerase II transcription factor SIII subunit C; AltName: Full=SIII p15	3e-55	M2	1.72691	0.75271	0.898903
3641	BG624490	sp|Q15369.1|ELOC_HUMAN RecName: Full=Transcription elongation factor B polypeptide 1; AltName: Full=Elongin 15 kDa subunit; AltName: Full=Elongin-C; Short=EloC; AltName: Full=RNA polymerase II transcription factor SIII subunit C; AltName: Full=SIII p15	3e-55	M2	1.10837	0.521558	0.790267
3652	BG624751			M4	2.17771	0.294519	0.621719
3653	BG624751			M4	1.66896	0.305646	0.627346
3664	BG624796	emb|CAD91423.1| myosin essential light chain [Crassostrea gigas]	1e-78	M6	1.80494	0.267493	0.596755
3665	BG624796	emb|CAD91423.1| myosin essential light chain [Crassostrea gigas]	1e-78	M6	4.01095	0.778164	0.907768
3710	CD647113			M5	13.0949	0.493279	0.773148
3711	CD647113			M5	30.6139	0.573282	0.817377
3714	CD647150	gb|ABO26685.1| ribosomal protein l17 [Haliotis discus discus]	5e-77	M6	3.93998	0.244847	0.575648
3715	CD647150	gb|ABO26685.1| ribosomal protein l17 [Haliotis discus discus]	5e-77	M2	2.08856	0.193332	0.515449
3720	CD647472	sp|Q3ZBH0.3|TCPB_BOVIN RecName: Full=T-complex protein 1 subunit beta; Short=TCP-1-beta; AltName: Full=CCT-beta	0	M5	22.7054	0.965254	0.982477
3721	CD647472	sp|Q3ZBH0.3|TCPB_BOVIN RecName: Full=T-complex protein 1 subunit beta; Short=TCP-1-beta; AltName: Full=CCT-beta	0	M5	6.64735	0.459381	0.74559
3722	CD650718			M5	26.5031	0.892544	0.951406
3723	CD650718			M5	11.2904	0.9749	0.985878
3724	CD647518			M4	2.38112	0.603802	0.832919
3725	CD647518			M6	0.790333	0.671484	0.865617
3729	CD647582	ref|XP_002732952.1| PREDICTED: UPF0360 protein C11orf60 homolog [Saccoglossus kowalevskii]	1e-101	M2	19.9423	0.764537	0.902393
3730	CD647582	ref|XP_002732952.1| PREDICTED: UPF0360 protein C11orf60 homolog [Saccoglossus kowalevskii]	1e-101	M2	26.1565	0.464599	0.750953
3754	BQ426684	sp|P21941.1|MATN1_HUMAN RecName: Full=Cartilage matrix protein; AltName: Full=Matrilin-1; Flags: Precursor	1e-40	M3	18.0193	0.206387	0.532604
3755	BQ426684	sp|P21941.1|MATN1_HUMAN RecName: Full=Cartilage matrix protein; AltName: Full=Matrilin-1; Flags: Precursor	1e-40	M3	14.5854	0.0972907	0.362629
3756	BQ426686	ref|XP_003339795.1| PREDICTED: baculoviral IAP repeat-containing protein 6 isoform 2 [Monodelphis domestica]	7e-53	M3	19.1025	0.0700348	0.303034
3757	BQ426686	ref|XP_003339795.1| PREDICTED: baculoviral IAP repeat-containing protein 6 isoform 2 [Monodelphis domestica]	7e-53	M3	26.0529	0.0750687	0.31491
3758	BQ426690			M3	13.4298	0.295571	0.622241
3759	BQ426690			M3	12.7863	0.216282	0.54568
3762	CV758495			M3	30.8541	0.359122	0.675261
3763	CV758495			M3	31.4423	0.289628	0.618579
3764	BQ426719	ref|NP_001171736.1| Veli-like protein [Saccoglossus kowalevskii]	4e-76	M3	32.1912	0.789603	0.910997
3765	BQ426719	ref|NP_001171736.1| Veli-like protein [Saccoglossus kowalevskii]	4e-76	M3	25.9173	0.56288	0.814636
3766	BQ426722	ref|XP_001922524.2| PREDICTED: wu:fc33e05 [Danio rerio]	2e-10	M2	1.45101	0.569759	0.816545
3767	BQ426722	ref|XP_001922524.2| PREDICTED: wu:fc33e05 [Danio rerio]	2e-10	M2	1.01412	0.891075	0.950633
3772	BQ426746	ref|XP_001922927.3| PREDICTED: PR domain zinc finger protein 16 isoform 2 [Danio rerio]	3e-83	M3	10.3174	0.819606	0.920209
3773	BQ426746	ref|XP_001922927.3| PREDICTED: PR domain zinc finger protein 16 isoform 2 [Danio rerio]	3e-83	M3	7.67161	0.915027	0.959823
3774	BQ426748	sp|P41824.1|YBOXH_APLCA RecName: Full=Y-box factor homolog; AltName: Full=APY1	2e-39	M2	1.69253	0.0927986	0.353729
3777	BQ426748	sp|P41824.1|YBOXH_APLCA RecName: Full=Y-box factor homolog; AltName: Full=APY1	2e-39	M2	1.08729	0.296793	0.622857
3778	BQ426752	sp|P14198.3|AAC4_DICDI RecName: Full=AAC-rich mRNA clone AAC4 protein	1e-12	M5	7.82952	0.375627	0.687452
3779	BQ426752	sp|P14198.3|AAC4_DICDI RecName: Full=AAC-rich mRNA clone AAC4 protein	1e-12	M5	7.76757	0.303745	0.626125
3788	BQ427133	sp|O75840.1|KLF7_HUMAN RecName: Full=Krueppel-like factor 7; AltName: Full=Ubiquitous krueppel-like factor	1e-07	M3	43.355	0.499028	0.776612
3789	BQ427133	sp|O75840.1|KLF7_HUMAN RecName: Full=Krueppel-like factor 7; AltName: Full=Ubiquitous krueppel-like factor	1e-07	M3	39.9834	0.204805	0.531702
3790	BQ427136	ref|XP_002732673.1| PREDICTED: ribosomal protein L27-like [Saccoglossus kowalevskii]	2e-54	M2	9.72969	0.0751089	0.31491
3791	BQ427136	ref|XP_002732673.1| PREDICTED: ribosomal protein L27-like [Saccoglossus kowalevskii]	2e-54	M2	10.1047	0.0150019	0.109169
3792	BQ427140			M3	36.6089	0.280678	0.609192
3793	BQ427140			M3	34.2822	0.284435	0.613312
3794	BQ427143			M2	2.8221	0.173673	0.489848
3795	BQ427143			M2	3.201	0.348549	0.666711
3798	BQ427166			M3	35.1783	0.000360691	0.00591899
3799	BQ427166			M3	30.1378	0.00732671	0.0658621
3803	BQ427169			M1d	12.1576	9.87e-07	2.8606e-05
3804	BQ427169			M1d	12.3923	2.82e-08	1.04185e-06
3805	BQ427184	gb|ACD35419.1| NADH dehydrogenase subunit 5 [Crassostrea gigas]	0	M4	2.56737	0.425805	0.720462
3806	BQ427184	gb|ACD35419.1| NADH dehydrogenase subunit 5 [Crassostrea gigas]	0	M4	4.81199	0.0764772	0.318213
3807	BQ427187			M3	10.8804	0.855597	0.935801
3808	BQ427187			M3	15.0586	0.725185	0.891434
3809	BQ427192	sp|Q28CF8.1|ENTP7_XENTR RecName: Full=Ectonucleoside triphosphate diphosphohydrolase 7; Short=NTPDase 7	3e-55	M3	18.5406	0.923316	0.964333
3810	BQ427192	sp|Q28CF8.1|ENTP7_XENTR RecName: Full=Ectonucleoside triphosphate diphosphohydrolase 7; Short=NTPDase 7	3e-55	M3	18.7322	0.901967	0.954397
3815	BQ427214			M2	3.73812	0.99546	0.997491
3816	BQ427214			M2	3.22668	0.644936	0.849089
3819	BQ427219	ref|XP_002737487.1| PREDICTED: penta-EF-hand domain containing 1-like [Saccoglossus kowalevskii]	3e-60	M2	6.89775	0.239777	0.571505
3820	BQ427219	ref|XP_002737487.1| PREDICTED: penta-EF-hand domain containing 1-like [Saccoglossus kowalevskii]	3e-60	M2	4.16142	0.167745	0.479556
3869	CV132271	sp|P30163.1|ACT2_ONCVO RecName: Full=Actin-2; Flags: Precursor	0	M3	17.3904	0.380826	0.688276
3870	CV132271	sp|P30163.1|ACT2_ONCVO RecName: Full=Actin-2; Flags: Precursor	0	M3	16.3492	0.117287	0.400852
3879	CV132314	gb|AAB34577.1| Myc homolog [Crassostrea virginica]	8e-12	M3	30.1955	0.23407	0.564439
3880	CV132314	gb|AAB34577.1| Myc homolog [Crassostrea virginica]	8e-12	M3	22.9642	0.291958	0.619793
3881	CV132321	emb|CAD91448.1| ribosomal protein S17 [Crassostrea gigas]	2e-62	M3	17.7308	0.201505	0.525163
3882	CV132321	emb|CAD91448.1| ribosomal protein S17 [Crassostrea gigas]	2e-62	M3	16.6022	0.528224	0.792236
3889	CV133144			M2	80.6001	0.492489	0.772271
3890	CV133144			M2	70.3745	0.416654	0.715718
3893	CV088200			M2	73.2319	0.793016	0.911533
3894	CV088200			M2	73.9495	0.604625	0.832919
3909	CV132803			M2	52.2486	0.60241	0.832919
3910	CV132803			M2	56.6521	0.41265	0.71328
3917	CK172301	sp|P48149.2|RS15A_DROME RecName: Full=40S ribosomal protein S15Aa	7e-64	M2	12.8476	0.24068	0.571975
3918	CK172301	sp|P48149.2|RS15A_DROME RecName: Full=40S ribosomal protein S15Aa	7e-64	M2	12.5564	0.215873	0.54568
3919	CK172330	sp|Q4R502.1|IDHP_MACFA RecName: Full=Isocitrate dehydrogenase [NADP], mitochondrial; Short=IDH; AltName: Full=ICD-M; AltName: Full=IDP; AltName: Full=NADP(+)-specific ICDH; AltName: Full=Oxalosuccinate decarboxylase; Flags: Precursor	0	M3	53.4102	0.136942	0.432705
3920	CK172330	sp|Q4R502.1|IDHP_MACFA RecName: Full=Isocitrate dehydrogenase [NADP], mitochondrial; Short=IDH; AltName: Full=ICD-M; AltName: Full=IDP; AltName: Full=NADP(+)-specific ICDH; AltName: Full=Oxalosuccinate decarboxylase; Flags: Precursor	0	M3	50.9563	0.0154857	0.111723
3923	CK172398			M4	8.11287	0.0098753	0.0810282
3924	CK172398			M4	8.1321	0.0141758	0.105674
3925	CK172303	gb|AAB62936.1| PP2A inhibitor [Tetraodon fluviatilis]	4e-99	M4	12.4749	0.127001	0.419579
3926	CK172303	gb|AAB62936.1| PP2A inhibitor [Tetraodon fluviatilis]	4e-99	M6	11.6167	0.326626	0.646045
3927	CK172332			M6	6.31467	0.153232	0.456302
3928	CK172332			M6	6.39399	0.197335	0.520753
3929	CK172361			M3	57.0973	0.158375	0.465235
3930	CK172361			M3	67.0034	0.535923	0.798305
3931	CK172401			M3	53.4022	0.329289	0.649308
3932	CK172401			M3	47.848	0.291844	0.619793
3933	CK172305	ref|XP_002506930.1| methyltransferase [Micromonas sp. RCC299]	2e-16	M1c	4.29184	0.0692261	0.300714
3934	CK172305	ref|XP_002506930.1| methyltransferase [Micromonas sp. RCC299]	2e-16	M1c	3.68342	0.0906989	0.349903
3937	CK172367			M3	18.2121	0.512614	0.785652
3938	CK172367			M3	22.192	0.434334	0.727206
3941	CK172307			M2	60.2916	0.723206	0.89062
3942	CK172307			M2	58.6872	0.695887	0.875878
3943	CK172336	gb|ABI84193.2| amyloid precursor protein [Doryteuthis pealeii]	1e-116	M3	61.5907	0.0653924	0.288138
3944	CK172336	gb|ABI84193.2| amyloid precursor protein [Doryteuthis pealeii]	1e-116	M3	64.2168	0.0947444	0.356697
3959	CD647997	sp|P0CG68.1|UBC_PIG RecName: Full=Polyubiquitin-C; Contains: RecName: Full=Ubiquitin-related; Contains: RecName: Full=Ubiquitin; Flags: Precursor	0	M5	3.74753	0.381686	0.688276
3960	CD647997	sp|P0CG68.1|UBC_PIG RecName: Full=Polyubiquitin-C; Contains: RecName: Full=Ubiquitin-related; Contains: RecName: Full=Ubiquitin; Flags: Precursor	0	M5	9.1832	0.0994292	0.366536
3963	CD648016	gb|AAN05602.1| ribosomal protein S7 [Argopecten irradians]	3e-92	M2	7.3781	0.972891	0.985496
3964	CD648016	gb|AAN05602.1| ribosomal protein S7 [Argopecten irradians]	3e-92	M2	5.47476	0.821552	0.9213
3983	CD648442	emb|CAD91125.1| putative ribosomal protein S25 [Crassostrea gigas]	8e-41	M2	17.3482	0.942683	0.973889
3984	CD648442	emb|CAD91125.1| putative ribosomal protein S25 [Crassostrea gigas]	8e-41	M2	19.252	0.996608	0.997725
4031	CD646506	dbj|BAF98678.1| ribosomal protein L27a [Solea senegalensis]	2e-68	M2	12.6716	0.689229	0.874142
4032	CD646506	dbj|BAF98678.1| ribosomal protein L27a [Solea senegalensis]	2e-68	M2	12.3295	0.692643	0.875767
4033	CD646513	gb|AAL31950.1| CDH1-D [Gallus gallus]	5e-34	M1b	6.29163	0.00219597	0.0270434
4034	CD646513	gb|AAL31950.1| CDH1-D [Gallus gallus]	5e-34	M1b	7.78319	0.000551021	0.00834474
4035	CD646527			M4	16.3034	0.33059	0.651109
4036	CD646527			M4	12.6386	0.314311	0.634536
4055	AM237789	gb|EDL12480.1| eukaryotic translation initiation factor 5A, isoform CRA_d [Mus musculus]	2e-53	M3	56.1075	0.546198	0.806167
4056	AM237789	gb|EDL12480.1| eukaryotic translation initiation factor 5A, isoform CRA_d [Mus musculus]	2e-53	M3	52.7981	0.7024	0.877869
4059	AJ565789	emb|CAK04349.1| novel protein similar to vertebrate interferon-induced protein 44 (IFI44) [Danio rerio]	1e-19	M4	19.8659	0.170815	0.486308
4060	AJ565789	emb|CAK04349.1| novel protein similar to vertebrate interferon-induced protein 44 (IFI44) [Danio rerio]	1e-19	M4	18.6953	0.370319	0.684248
4065	AJ565845			M6	3.62886	0.0616464	0.278195
4066	AJ565845			M6	3.72787	0.00342722	0.0381534
4067	AJ565795	ref|XP_001196495.1| PREDICTED: similar to putative nudix hydrolyase [Strongylocentrotus purpuratus]	2e-81	M5	22.2215	0.985328	0.991818
4068	AJ565795	ref|XP_001196495.1| PREDICTED: similar to putative nudix hydrolyase [Strongylocentrotus purpuratus]	2e-81	M5	20.302	0.995711	0.997491
4071	AM237792			M2	5.42181	0.836586	0.927846
4072	AM237792			M2	5.28849	0.654383	0.856712
4075	AJ565797	emb|CAD91448.1| ribosomal protein S17 [Crassostrea gigas]	2e-62	M6	7.83249	0.265448	0.594879
4076	AJ565797	emb|CAD91448.1| ribosomal protein S17 [Crassostrea gigas]	2e-62	M6	8.21099	0.339895	0.660458
4079	CX069140	gb|AAN05610.1| ribosomal protein L12 [Argopecten irradians]	8e-77	M4	9.54246	0.302685	0.625595
4080	CX069140	gb|AAN05610.1| ribosomal protein L12 [Argopecten irradians]	8e-77	M4	10.9599	0.30655	0.62813
4083	CX069143	gb|ACR24948.1| ribosomal protein L15 [Lepidochitona cinerea]	7e-85	M6	7.81583	0.788171	0.91081
4084	CX069143	gb|ACR24948.1| ribosomal protein L15 [Lepidochitona cinerea]	7e-85	M6	7.42661	0.815945	0.918646
4095	CX069160	dbj|BAH85844.1| endoglucanase [Mizuhopecten yessoensis]	1e-136	M2	6.96694	0.551527	0.807594
4096	CX069160	dbj|BAH85844.1| endoglucanase [Mizuhopecten yessoensis]	1e-136	M2	7.91095	0.0652841	0.288038
4097	CX069181	sp|P11118.2|CALM_EUGGR RecName: Full=Calmodulin; Short=CaM	3e-48	M6	8.53055	0.450006	0.737291
4098	CX069181	sp|P11118.2|CALM_EUGGR RecName: Full=Calmodulin; Short=CaM	3e-48	M6	9.71315	0.401054	0.702263
4103	CX069192	sp|P62328.2|TYB4_HUMAN RecName: Full=Thymosin beta-4; Short=T beta-4; AltName: Full=Fx; Contains: RecName: Full=Hematopoietic system regulatory peptide; AltName: Full=Seraspenide	2e-12	M6	8.47619	0.00275506	0.0321615
4104	CX069192	sp|P62328.2|TYB4_HUMAN RecName: Full=Thymosin beta-4; Short=T beta-4; AltName: Full=Fx; Contains: RecName: Full=Hematopoietic system regulatory peptide; AltName: Full=Seraspenide	2e-12	M6	9.79012	0.00153188	0.0200396
4115	CB617473	sp|Q3ZC46.1|ID2_BOVIN RecName: Full=DNA-binding protein inhibitor ID-2; AltName: Full=Inhibitor of DNA binding 2	2e-13	M1d	8.79776	1.13e-07	3.79049e-06
4116	CB617473	sp|Q3ZC46.1|ID2_BOVIN RecName: Full=DNA-binding protein inhibitor ID-2; AltName: Full=Inhibitor of DNA binding 2	2e-13	M1d	7.94944	1.47e-08	5.68062e-07
4119	CX069143	gb|ACR24948.1| ribosomal protein L15 [Lepidochitona cinerea]	7e-85	M4	17.9592	0.490688	0.770811
4120	CX069143	gb|ACR24948.1| ribosomal protein L15 [Lepidochitona cinerea]	7e-85	M4	20.0085	0.61511	0.835894
4121	CB617494	ref|XP_002936536.1| PREDICTED: transmembrane protease serine 2-like [Xenopus (Silurana) tropicalis]	8e-40	M6	5.95216	0.341095	0.661721
4122	CB617494	ref|XP_002936536.1| PREDICTED: transmembrane protease serine 2-like [Xenopus (Silurana) tropicalis]	8e-40	M6	6.34332	0.516672	0.787778
4123	CB617497	ref|XP_002736009.1| PREDICTED: karyopherin alpha 2-like [Saccoglossus kowalevskii]	2e-14	M6	2.93223	0.044128	0.220771
4124	CB617497	ref|XP_002736009.1| PREDICTED: karyopherin alpha 2-like [Saccoglossus kowalevskii]	2e-14	M6	3.09134	0.343387	0.663152
4131	CF369128	ref|XP_792838.1| PREDICTED: similar to LOC496342 protein [Strongylocentrotus purpuratus]	2e-52	M1grey	0.996208	0.70052	0.877112
4132	CF369128	ref|XP_792838.1| PREDICTED: similar to LOC496342 protein [Strongylocentrotus purpuratus]	2e-52	M1grey	1.28845	0.579973	0.8231
4143	CV088779	ref|XP_418818.1| PREDICTED: similar to Solute carrier family 25, member 38 [Gallus gallus]	8e-82	M2	9.67189	0.449326	0.736894
4144	CV088779	ref|XP_418818.1| PREDICTED: similar to Solute carrier family 25, member 38 [Gallus gallus]	8e-82	M2	10.7504	0.295281	0.622241
4157	CV088758			M6	5.44249	0.111474	0.390323
4158	CV088758			M6	5.58519	0.0805121	0.327051
4175	AJ565609			M5	14.2338	0.564842	0.814636
4176	AJ565609			M5	19.121	0.73714	0.893557
4177	AJ565657	gb|AAT44352.1| cavortin [Crassostrea gigas]	3e-96	M4	7.44286	0.584423	0.824093
4178	AJ565657	gb|AAT44352.1| cavortin [Crassostrea gigas]	3e-96	M4	7.81046	0.628977	0.842852
4179	AJ565697	gb|ABA42878.1| small heat shock protein [uncultured cnidarian]	1e-11	M1b	13.3111	1.01e-30	1.79867e-27
4180	AJ565697	gb|ABA42878.1| small heat shock protein [uncultured cnidarian]	1e-11	M1b	13.7146	1.07e-30	1.79867e-27
4181	AJ565581			M4	7.3097	0.00948891	0.0793575
4182	AJ565581			M4	8.15513	0.736405	0.893557
4183	AJ565611	gb|ADF80416.1| galectin [Ostrea edulis]	2e-68	M6	6.20384	0.324982	0.644216
4184	AJ565611	gb|ADF80416.1| galectin [Ostrea edulis]	2e-68	M6	5.12282	0.830285	0.925823
4185	AJ565659	gb|ACD35414.1| cytochrome b [Crassostrea gigas]	0	M4	1.72196	0.794701	0.911533
4186	AJ565659	gb|ACD35414.1| cytochrome b [Crassostrea gigas]	0	M4	1.14409	0.446379	0.733343
4193	AJ565663	emb|CAD91448.1| ribosomal protein S17 [Crassostrea gigas]	2e-62	M6	8.13968	0.197143	0.520693
4194	AJ565663	emb|CAD91448.1| ribosomal protein S17 [Crassostrea gigas]	2e-62	M6	7.50435	0.220297	0.548444
4195	AJ565712			M4	8.70287	0.309767	0.630529
4196	AJ565712			M4	9.05786	0.834407	0.927846
4197	AJ565583	ref|XP_794154.2| PREDICTED: similar to cyclin I [Strongylocentrotus purpuratus]	2e-22	M6	8.81234	0.811442	0.917764
4198	AJ565583	ref|XP_794154.2| PREDICTED: similar to cyclin I [Strongylocentrotus purpuratus]	2e-22	M6	11.0854	0.559867	0.813428
4199	AJ565621			M5	17.2292	0.951239	0.978301
4200	AJ565621			M5	16.4774	0.688942	0.874142
4201	AJ565670	gb|EAW75997.1| topoisomerase (DNA) I, isoform CRA_c [Homo sapiens]	2e-60	M4	12.6872	0.475585	0.758056
4202	AJ565670	gb|EAW75997.1| topoisomerase (DNA) I, isoform CRA_c [Homo sapiens]	2e-60	M4	11.9923	0.706377	0.880199
4203	AJ565714	ref|XP_001861467.1| pickel [Culex quinquefasciatus]	1e-14	M6	9.63909	0.38356	0.689494
4204	AJ565714	ref|XP_001861467.1| pickel [Culex quinquefasciatus]	1e-14	M6	8.19751	0.372742	0.686963
4215	BG624337	sp|P0CG68.1|UBC_PIG RecName: Full=Polyubiquitin-C; Contains: RecName: Full=Ubiquitin-related; Contains: RecName: Full=Ubiquitin; Flags: Precursor	1e-125	M5	9.96744	0.0921783	0.352544
4216	BG624337	sp|P0CG68.1|UBC_PIG RecName: Full=Polyubiquitin-C; Contains: RecName: Full=Ubiquitin-related; Contains: RecName: Full=Ubiquitin; Flags: Precursor	1e-125	M5	11.6173	0.0656318	0.288814
4225	BG624359			M2	14.1112	0.0149593	0.109169
4226	BG624359			M2	10.6012	0.0600861	0.27225
4287	BG624942			M6	1.66701	0.481037	0.761775
4288	BG624942			M6	1.55729	0.733922	0.893557
4358	CV088038	gb|ACD65180.1| putative 60S ribosomal protein RPL34 [Phoronis muelleri]	6e-49	M2	14.1706	0.549465	0.806682
4359	CV088038	gb|ACD65180.1| putative 60S ribosomal protein RPL34 [Phoronis muelleri]	6e-49	M2	11.3623	0.277684	0.607519
4379	CN467407	emb|CBJ25446.1| G-rich sequence factor 1 [Ectocarpus siliculosus]	4e-58	M2	3.49346	0.331845	0.651725
4380	CN467407	emb|CBJ25446.1| G-rich sequence factor 1 [Ectocarpus siliculosus]	4e-58	M2	1.13252	0.375582	0.687452
4381	BQ426454			M1c	5.31482	0.000967233	0.013779
4382	BQ426454			M1c	5.62897	0.000201657	0.00372511
4383	BQ426459	gb|ABV01120.1| ankyrin repeat protein [Haliotis diversicolor]	1e-42	M1b	7.15564	8.37e-05	0.00168704
4384	BQ426459	gb|ABV01120.1| ankyrin repeat protein [Haliotis diversicolor]	1e-42	M1b	8.93166	7.36e-06	0.000179307
4385	BQ426461	sp|Q4I963.1|COFI_GIBZE RecName: Full=Cofilin; AltName: Full=Actin-depolymerizing factor 1	2e-22	M1a	2.69644	0.0964032	0.360223
4386	BQ426461	sp|Q4I963.1|COFI_GIBZE RecName: Full=Cofilin; AltName: Full=Actin-depolymerizing factor 1	2e-22	M1a	2.80219	0.147451	0.448232
4387	BQ426482			M1a	5.5893	0.00987874	0.0810282
4388	BQ426482			M1a	5.58762	0.006098	0.0580779
4389	BQ426485			M3	24.3982	0.0678181	0.296711
4390	BQ426485			M3	24.0615	0.136747	0.432705
4391	BQ426489	gb|ABW99107.1| ABIN [Branchiostoma belcheri tsingtauense]	7e-33	M3	16.6162	0.197084	0.520693
4392	BQ426489	gb|ABW99107.1| ABIN [Branchiostoma belcheri tsingtauense]	7e-33	M3	22.9141	0.132745	0.425444
4399	BQ426517	sp|P68370.1|TBA1A_RAT RecName: Full=Tubulin alpha-1A chain; AltName: Full=Alpha-tubulin 1; AltName: Full=Tubulin alpha-1 chain	0	M1c	1.38845	0.782825	0.909733
4402	BQ426517	sp|P68370.1|TBA1A_RAT RecName: Full=Tubulin alpha-1A chain; AltName: Full=Alpha-tubulin 1; AltName: Full=Tubulin alpha-1 chain	0	M4	4.06123	0.941367	0.973479
4405	BQ426535			M2	20.59	0.696899	0.875878
4406	BQ426535			M2	14.1427	0.107231	0.381492
4413	BQ426913	sp|Q6NRM6.1|MCM9_XENLA RecName: Full=DNA replication licensing factor MCM9; AltName: Full=Mini-chromosome maintenance deficient 9	3e-55	M3	30.1873	0.217291	0.545681
4414	BQ426913	sp|Q6NRM6.1|MCM9_XENLA RecName: Full=DNA replication licensing factor MCM9; AltName: Full=Mini-chromosome maintenance deficient 9	3e-55	M3	24.0738	0.0627608	0.282088
4415	BQ426918	sp|P12762.1|ALDH2_HORSE RecName: Full=Aldehyde dehydrogenase, mitochondrial; AltName: Full=ALDH class 2; AltName: Full=ALDH-E2; AltName: Full=ALDHI	0	M2	9.92611	0.000270976	0.00472032
4416	BQ426918	sp|P12762.1|ALDH2_HORSE RecName: Full=Aldehyde dehydrogenase, mitochondrial; AltName: Full=ALDH class 2; AltName: Full=ALDH-E2; AltName: Full=ALDHI	0	M2	10.0213	0.00669829	0.0620376
4417	BQ426922			M3	8.57262	0.0589713	0.270292
4418	BQ426922			M3	10.0725	0.02009	0.134352
4419	BQ426924	sp|Q9CZ44.1|NSF1C_MOUSE RecName: Full=NSFL1 cofactor p47; AltName: Full=p97 cofactor p47	1e-83	M1c	6.00557	2.94e-07	9.23764e-06
4420	BQ426924	sp|Q9CZ44.1|NSF1C_MOUSE RecName: Full=NSFL1 cofactor p47; AltName: Full=p97 cofactor p47	1e-83	M1c	5.76738	0.000228712	0.00411192
4421	BQ426940	ref|XP_002741727.1| PREDICTED: ankyrin repeat domain 2-like, partial [Saccoglossus kowalevskii]	2e-64	M3	54.2532	0.0908768	0.349975
4422	BQ426940	ref|XP_002741727.1| PREDICTED: ankyrin repeat domain 2-like, partial [Saccoglossus kowalevskii]	2e-64	M3	52.4532	0.229304	0.560261
4425	BQ426948	ref|XP_002741727.1| PREDICTED: ankyrin repeat domain 2-like, partial [Saccoglossus kowalevskii]	2e-64	M3	23.479	0.18439	0.50266
4427	BQ426948	ref|XP_002741727.1| PREDICTED: ankyrin repeat domain 2-like, partial [Saccoglossus kowalevskii]	2e-64	M3	32.6912	0.0122974	0.0959256
4428	BQ426952			M3	34.3003	0.50632	0.780132
4429	BQ426952			M3	40.6527	0.684852	0.872327
4430	BQ426968	gb|ACU33971.1| ras family-like protein [Crassostrea angulata]	2e-80	M3	25.4478	0.96254	0.982113
4431	BQ426968	gb|ACU33971.1| ras family-like protein [Crassostrea angulata]	2e-80	M3	16.8063	0.430409	0.723518
4432	BQ426972	sp|Q6P6Z0.1|DDB1_XENLA RecName: Full=DNA damage-binding protein 1; AltName: Full=Damage-specific DNA-binding protein 1	0	M3	23.0123	0.9022	0.954397
4433	BQ426972	sp|Q6P6Z0.1|DDB1_XENLA RecName: Full=DNA damage-binding protein 1; AltName: Full=Damage-specific DNA-binding protein 1	0	M3	34.3725	0.736401	0.893557
4434	BQ426975			M1grey	2.91816	0.0580087	0.26782
4435	BQ426975			M1grey	3.00018	0.144592	0.446832
4436	BQ426978	sp|Q5ZKJ4.1|FGOP2_CHICK RecName: Full=FGFR1 oncogene partner 2 homolog	3e-53	M3	21.5627	0.611534	0.835423
4437	BQ426978	sp|Q5ZKJ4.1|FGOP2_CHICK RecName: Full=FGFR1 oncogene partner 2 homolog	3e-53	M3	14.5042	0.573799	0.817531
4438	BQ426999			M1grey	0.962639	0.188266	0.506885
4439	BQ426999			M1grey	1.08968	0.500322	0.777302
4440	BQ427003			M3	37.5141	0.00352511	0.0388572
4441	BQ427003			M3	34.1702	0.00478855	0.0486378
4442	BQ427005	emb|CAD91428.1| ribosomal protein S20 [Crassostrea gigas]	2e-60	M2	1.98392	0.467418	0.751534
4443	BQ427005	emb|CAD91428.1| ribosomal protein S20 [Crassostrea gigas]	2e-60	M2	1.82239	0.61149	0.835423
4472	CV087820	sp|Q4R550.1|SYCC_MACFA RecName: Full=Cysteinyl-tRNA synthetase, cytoplasmic; AltName: Full=Cysteine--tRNA ligase; Short=CysRS	0	M2	2.69318	0.319084	0.638927
4473	CV087820	sp|Q4R550.1|SYCC_MACFA RecName: Full=Cysteinyl-tRNA synthetase, cytoplasmic; AltName: Full=Cysteine--tRNA ligase; Short=CysRS	0	M2	1.93221	0.742046	0.895097
4506	CV089215	sp|P50238.3|CRIP1_HUMAN RecName: Full=Cysteine-rich protein 1; Short=CRP-1; AltName: Full=Cysteine-rich heart protein; Short=CRHP; Short=hCRHP; AltName: Full=Cysteine-rich intestinal protein; Short=CRIP	3e-35	M2	50.2135	0.715962	0.886253
4507	CV089215	sp|P50238.3|CRIP1_HUMAN RecName: Full=Cysteine-rich protein 1; Short=CRP-1; AltName: Full=Cysteine-rich heart protein; Short=CRHP; Short=hCRHP; AltName: Full=Cysteine-rich intestinal protein; Short=CRIP	3e-35	M2	39.1672	0.793363	0.911533
4510	CV132552	sp|Q5R5X8.1|CAP2_PONAB RecName: Full=Adenylyl cyclase-associated protein 2; Short=CAP 2	8e-07	M2	75.0224	0.30375	0.626125
4511	CV132552	sp|Q5R5X8.1|CAP2_PONAB RecName: Full=Adenylyl cyclase-associated protein 2; Short=CAP 2	8e-07	M2	73.0669	0.259504	0.588699
4530	CV132616			M2	68.8755	0.741996	0.895097
4531	CV132616			M2	62.9983	0.522968	0.790784
4538	CV132653			M4	4.81244	0.565806	0.814636
4539	CV132653			M4	4.78144	0.687361	0.873689
4580	CD647832			M2	28.6561	0.422351	0.717706
4581	CD647832			M2	23.3802	0.300381	0.623496
4586	CD647972			M6	2.36427	0.0567822	0.264773
4587	CD647972			M6	2.1017	0.0286274	0.168096
4610	CD648403	ref|XP_002739934.1| PREDICTED: far upstream element-binding protein-like [Saccoglossus kowalevskii]	3e-91	M1e	10.3148	1.1e-09	4.86605e-08
4611	CD648403	ref|XP_002739934.1| PREDICTED: far upstream element-binding protein-like [Saccoglossus kowalevskii]	3e-91	M1e	11.8545	2.03e-12	1.39283e-10
4622	CD648686			M2	43.9012	0.56248	0.814636
4623	CD648686			M2	40.8201	0.693291	0.875793
4660	CD646478	emb|CAF21863.1| gelsolin [Suberites ficus]	1e-101	M5	10.1663	0.760135	0.901647
4661	CD646478	emb|CAF21863.1| gelsolin [Suberites ficus]	1e-101	M5	10.8141	0.860842	0.937225
4678	AM237632	sp|Q95VY2.1|TCTP_BRABE RecName: Full=Translationally-controlled tumor protein homolog; Short=TCTP	1e-39	M4	8.78756	0.209856	0.536937
4679	AM237632	sp|Q95VY2.1|TCTP_BRABE RecName: Full=Translationally-controlled tumor protein homolog; Short=TCTP	1e-39	M4	8.70246	0.178579	0.494627
4682	AM237667			M1b	7.43977	1.05e-06	3.01718e-05
4683	AM237667			M1b	7.6107	8.55e-07	2.5215e-05
4692	AM237680			M3	8.36615	0.416819	0.715718
4693	AM237680			M3	10.4875	0.251501	0.579539
4696	AM237651	gb|ACD35419.1| NADH dehydrogenase subunit 5 [Crassostrea gigas]	0	M6	3.05312	0.395043	0.697737
4697	AM237651	gb|ACD35419.1| NADH dehydrogenase subunit 5 [Crassostrea gigas]	0	M6	2.79305	0.346845	0.666198
4700	AM237682	gb|ACD35414.1| cytochrome b [Crassostrea gigas]	0	M4	2.19468	0.220141	0.548444
4701	AM237682	gb|ACD35414.1| cytochrome b [Crassostrea gigas]	0	M2	1.82141	0.311978	0.63223
4704	CD526770			M6	2.80269	0.226373	0.556335
4705	CD526770			M6	2.54868	0.600346	0.832662
4706	CD526713			M2	2.88419	0.115456	0.39691
4707	CD526713			M2	3.01609	0.0362219	0.193912
4710	CD526729	sp|Q62172.4|RBP1_MOUSE RecName: Full=RalA-binding protein 1; Short=RalBP1; AltName: Full=Dinitrophenyl S-glutathione ATPase; Short=DNP-SG ATPase; AltName: Full=Ral-interacting protein 1	4e-64	M6	4.86332	0.217639	0.545721
4711	CD526729	sp|Q62172.4|RBP1_MOUSE RecName: Full=RalA-binding protein 1; Short=RalBP1; AltName: Full=Dinitrophenyl S-glutathione ATPase; Short=DNP-SG ATPase; AltName: Full=Ral-interacting protein 1	4e-64	M6	3.05028	0.184984	0.503575
4714	CD526790			M1a	12.004	1.03e-09	4.67954e-08
4715	CD526790			M1a	13.8069	9.54e-12	6.28892e-10
4728	CD526789			M1a	15.2997	6.18e-14	4.94694e-12
4729	CD526789			M1a	12.143	8.41e-11	4.63515e-09
4732	CD526795			M1a	8.90744	2.97e-08	1.08534e-06
4733	CD526795			M1a	9.09689	1.5e-08	5.73068e-07
4740	CB617335			M1c	3.36006	0.0214248	0.141149
4741	CB617335			M1c	5.29229	0.00268877	0.031718
4742	CB617350	dbj|BAE16016.1| ribosomal protein S30 [Crassostrea gigas]	2e-59	M4	15.0736	0.603362	0.832919
4743	CB617350	dbj|BAE16016.1| ribosomal protein S30 [Crassostrea gigas]	2e-59	M4	15.5417	0.639863	0.846937
4744	CB617353	ref|XP_002415842.1| NADH:ubiquinone oxidoreductase, NDUFB6/B17 subunit, putative [Ixodes scapularis]	2e-10	M4	9.07589	0.01599	0.114623
4745	CB617353	ref|XP_002415842.1| NADH:ubiquinone oxidoreductase, NDUFB6/B17 subunit, putative [Ixodes scapularis]	2e-10	M4	6.99124	0.0758502	0.316388
4754	CB617380	sp|P62328.2|TYB4_HUMAN RecName: Full=Thymosin beta-4; Short=T beta-4; AltName: Full=Fx; Contains: RecName: Full=Hematopoietic system regulatory peptide; AltName: Full=Seraspenide	2e-12	M6	8.83941	0.146517	0.447899
4755	CB617380	sp|P62328.2|TYB4_HUMAN RecName: Full=Thymosin beta-4; Short=T beta-4; AltName: Full=Fx; Contains: RecName: Full=Hematopoietic system regulatory peptide; AltName: Full=Seraspenide	2e-12	M6	3.44316	0.0284717	0.168096
4764	CB617403			M5	7.78433	0.877113	0.943554
4765	CB617403			M5	8.34838	0.946661	0.975713
4800	CV089117	gb|ABQ23589.1| ribosomal protein S13 [Pinctada martensi]	1e-75	M4	1.04598	0.347783	0.666504
4801	CV089117	gb|ABQ23589.1| ribosomal protein S13 [Pinctada martensi]	1e-75	M2	7.96338	0.610822	0.835423
4802	CV087930			M2	51.2279	0.589602	0.826279
4803	CV087930			M2	49.5068	0.435755	0.728498
4806	CV089077	sp|Q92035.2|ACES_BUNFA RecName: Full=Acetylcholinesterase; Short=AChE; Flags: Precursor	8e-16	M2	67.5583	0.82565	0.923739
4807	CV089077	sp|Q92035.2|ACES_BUNFA RecName: Full=Acetylcholinesterase; Short=AChE; Flags: Precursor	8e-16	M2	71.8971	0.695977	0.875878
4814	CV089082	emb|CAD91428.1| ribosomal protein S20 [Crassostrea gigas]	2e-60	M4	4.27082	0.553291	0.809119
4815	CV089082	emb|CAD91428.1| ribosomal protein S20 [Crassostrea gigas]	2e-60	M4	4.68988	0.216681	0.54568
4824	CV089128	sp|P11501.3|HS90A_CHICK RecName: Full=Heat shock protein HSP 90-alpha	0	M1e	7.5747	1.84e-07	5.83593e-06
4825	CV089128	sp|P11501.3|HS90A_CHICK RecName: Full=Heat shock protein HSP 90-alpha	0	M1e	8.75872	1.37e-08	5.41875e-07
4838	BG624185			M4	6.58986	0.47431	0.757184
4839	BG624185			M4	5.13549	0.773755	0.905751
4846	BG624187			M5	6.99219	0.767775	0.902853
4847	BG624187			M5	10.2727	0.806229	0.914488
4878	BG624456			M4	11.1554	0.0083704	0.0725291
4879	BG624456			M4	11.1704	0.00868981	0.074719
4888	BG624473	sp|P04113.1|MLRA_PATYE RecName: Full=Myosin regulatory light chain A, smooth adductor muscle	1e-65	M2	7.47382	0.0126252	0.097577
4889	BG624473	sp|P04113.1|MLRA_PATYE RecName: Full=Myosin regulatory light chain A, smooth adductor muscle	1e-65	M2	9.53436	0.0196146	0.132685
4894	BG624748			M5	14.245	0.901804	0.954397
4895	BG624748			M5	13.0615	0.898926	0.952574
4914	BG624795	emb|CAD91423.1| myosin essential light chain [Crassostrea gigas]	1e-78	M6	1.10349	0.236103	0.567389
4915	BG624795	emb|CAD91423.1| myosin essential light chain [Crassostrea gigas]	1e-78	M6	1.77074	0.265539	0.594879
4960	CD646970			M2	56.7334	0.806018	0.914488
4961	CD646970			M2	54.4978	0.643394	0.848788
4964	CD646995	gb|AAZ39530.1| ribosomal protein P1 [Biomphalaria glabrata]	5e-23	M2	6.09451	0.495413	0.774688
4965	CD646995	gb|AAZ39530.1| ribosomal protein P1 [Biomphalaria glabrata]	5e-23	M2	5.06038	0.12946	0.421885
4974	CD647632	ref|XP_781670.1| PREDICTED: similar to adenylate kinase 7 [Strongylocentrotus purpuratus]	0	M2	2.9514	0.64439	0.849089
4975	CD647632	ref|XP_781670.1| PREDICTED: similar to adenylate kinase 7 [Strongylocentrotus purpuratus]	0	M2	2.39607	0.35454	0.671216
5004	BQ426589	dbj|BAC66058.1| matrix metalloproteinase [Crassostrea gigas]	1e-73	M3	27.8955	0.868309	0.939573
5005	BQ426589	dbj|BAC66058.1| matrix metalloproteinase [Crassostrea gigas]	1e-73	M3	26.1782	0.860461	0.937207
5006	BQ426592	ref|XP_003197999.1| PREDICTED: protein-glutamine gamma-glutamyltransferase K isoform 1 [Danio rerio]	1e-130	M3	17.994	0.840387	0.928851
5007	BQ426592	ref|XP_003197999.1| PREDICTED: protein-glutamine gamma-glutamyltransferase K isoform 1 [Danio rerio]	1e-130	M3	17.7888	0.616991	0.836771
5008	BQ426596	ref|XP_002742019.1| PREDICTED: syndecan binding protein-like [Saccoglossus kowalevskii]	8e-46	M3	15.5223	0.718263	0.887468
5009	BQ426596	ref|XP_002742019.1| PREDICTED: syndecan binding protein-like [Saccoglossus kowalevskii]	8e-46	M3	12.689	0.182854	0.501432
5010	BQ426600	sp|Q32S26.1|BRD2_BOVIN RecName: Full=Bromodomain-containing protein 2	7e-51	M3	19.1819	0.0518812	0.249178
5011	BQ426600	sp|Q32S26.1|BRD2_BOVIN RecName: Full=Bromodomain-containing protein 2	7e-51	M3	21.4893	0.174086	0.489848
5012	BQ426618	ref|XP_002718155.1| PREDICTED: epimerase family protein SDR39U1-like [Oryctolagus cuniculus]	3e-70	M3	27.2482	0.596765	0.83112
5013	BQ426618	ref|XP_002718155.1| PREDICTED: epimerase family protein SDR39U1-like [Oryctolagus cuniculus]	3e-70	M3	33.9569	0.547877	0.806167
5014	BQ426621	gb|EFN88156.1| Protein Muted-like protein [Harpegnathos saltator]	7e-24	M3	39.3158	0.00150818	0.0200125
5015	BQ426621	gb|EFN88156.1| Protein Muted-like protein [Harpegnathos saltator]	7e-24	M3	33.8714	0.00623718	0.0590687
5016	BQ426624	gb|ABQ59345.1| cAMP-responsive element binding protein [Crassostrea ariakensis]	1e-152	M1grey	4.29208	0.0233913	0.148942
5017	BQ426624	gb|ABQ59345.1| cAMP-responsive element binding protein [Crassostrea ariakensis]	1e-152	M1grey	4.74397	0.00701348	0.0640742
5018	BQ426627			M3	14.6519	0.143718	0.445328
5019	BQ426627			M3	14.831	0.160145	0.467185
5020	BQ426644	sp|Q70JS2.2|KELC_ANOST RecName: Full=Ring canal kelch homolog; AltName: Full=Kelch-like protein 1; Contains: RecName: Full=Kelch short protein	5e-13	M1c	4.95037	0.00379363	0.0411102
5021	BQ426644	sp|Q70JS2.2|KELC_ANOST RecName: Full=Ring canal kelch homolog; AltName: Full=Kelch-like protein 1; Contains: RecName: Full=Kelch short protein	5e-13	M1c	4.12866	0.0168147	0.118762
5022	BQ426648			M3	19.5407	0.466134	0.751534
5023	BQ426648			M3	18.7391	0.441823	0.729214
5024	BQ426651	emb|CBN81863.1| Phosphatidylinositol-5-phosphate 4-kinase type-2 alpha [Dicentrarchus labrax]	1e-122	M3	24.5824	0.246439	0.5765
5027	BQ426651	emb|CBN81863.1| Phosphatidylinositol-5-phosphate 4-kinase type-2 alpha [Dicentrarchus labrax]	1e-122	M3	13.7737	0.836773	0.927846
5028	BQ426653	gb|AAX56337.1| astacin-like protein [Pinctada fucata]	1e-176	M4	1.82854	0.176451	0.492714
5029	BQ426653	gb|AAX56337.1| astacin-like protein [Pinctada fucata]	1e-176	M4	1.71431	0.0374118	0.197765
5034	BQ426680	dbj|BAE80716.1| taurine transporter [Crassostrea gigas]	5e-90	M3	21.0012	0.738969	0.893557
5035	BQ426680	dbj|BAE80716.1| taurine transporter [Crassostrea gigas]	5e-90	M3	27.8617	0.389705	0.694691
5042	BQ427041	ref|XP_002737892.1| PREDICTED: arachidonate 5-lipoxygenase-like [Saccoglossus kowalevskii]	1e-118	M3	14.8148	1.06e-05	0.000254551
5043	BQ427041	ref|XP_002737892.1| PREDICTED: arachidonate 5-lipoxygenase-like [Saccoglossus kowalevskii]	1e-118	M3	13.7154	5.32e-05	0.00113923
5044	BQ427044	dbj|BAK22657.1| secreted protein [Haliotis discus discus]	2e-63	M3	29.4058	0.322256	0.641838
5045	BQ427044	dbj|BAK22657.1| secreted protein [Haliotis discus discus]	2e-63	M3	15.2685	0.379532	0.688276
5046	BQ427058			M1d	14.0801	1.53e-22	7.34837e-20
5047	BQ427058			M1d	14.1379	3.24e-22	1.36161e-19
5055	BQ427089	ref|XP_002422930.1| BTB/POZ domain-containing protein KCTD10, putative [Pediculus humanus corporis]	1e-105	M3	24.3254	0.886174	0.948116
5056	BQ427089	ref|XP_002422930.1| BTB/POZ domain-containing protein KCTD10, putative [Pediculus humanus corporis]	1e-105	M3	9.51925	0.417596	0.716305
5057	BQ427093	sp|A2VE99.1|SEP11_BOVIN RecName: Full=Septin-11	1e-164	M1grey	0.802906	0.996913	0.997725
5058	BQ427093	sp|A2VE99.1|SEP11_BOVIN RecName: Full=Septin-11	1e-164	M1grey	1.21496	0.999528	0.999648
5061	BQ427100	sp|Q7PCJ9.1|SAT2_PIG RecName: Full=Diamine acetyltransferase 2; AltName: Full=Polyamine N-acetyltransferase 2; AltName: Full=Spermidine/spermine N(1)-acetyltransferase 2	1e-18	M3	15.2338	0.732255	0.893266
5062	BQ427100	sp|Q7PCJ9.1|SAT2_PIG RecName: Full=Diamine acetyltransferase 2; AltName: Full=Polyamine N-acetyltransferase 2; AltName: Full=Spermidine/spermine N(1)-acetyltransferase 2	1e-18	M3	16.7406	0.45476	0.741825
5063	BQ427117	ref|XP_418818.1| PREDICTED: similar to Solute carrier family 25, member 38 [Gallus gallus]	8e-82	M1grey	1.67281	0.766547	0.902853
5064	BQ427117	ref|XP_418818.1| PREDICTED: similar to Solute carrier family 25, member 38 [Gallus gallus]	8e-82	M1grey	1.88455	0.854452	0.93569
5067	BQ427124			M1c	3.26847	0.0413577	0.210355
5068	BQ427124			M1c	5.93362	0.00151063	0.0200125
5069	BQ427127	ref|XP_002732340.1| PREDICTED: G protein-coupled receptor kinase interacting ArfGAP 2-like [Saccoglossus kowalevskii]	1e-37	M3	38.6214	0.0288924	0.168096
5070	BQ427127	ref|XP_002732340.1| PREDICTED: G protein-coupled receptor kinase interacting ArfGAP 2-like [Saccoglossus kowalevskii]	1e-37	M3	39.58	0.00799399	0.0700475
5089	CV087110			M3	7.54682	0.395979	0.697737
5090	CV087110			M3	11.3744	0.724828	0.891321
5105	CV132089	ref|XP_002140800.1| kazal-type serine protease inhibitor domain-containing protein [Cryptosporidium muris RN66]	7e-10	M2	13.0799	0.151594	0.453433
5106	CV132089	ref|XP_002140800.1| kazal-type serine protease inhibitor domain-containing protein [Cryptosporidium muris RN66]	7e-10	M2	9.28022	0.449988	0.737291
5125	CV132147	dbj|BAD15289.1| elongation factor 1 alpha [Crassostrea gigas]	0	M2	6.4714	0.00461282	0.0469948
5126	CV132147	dbj|BAD15289.1| elongation factor 1 alpha [Crassostrea gigas]	0	M2	5.23532	0.0289993	0.168096
5131	CV132175			M2	31.3856	0.898114	0.952574
5132	CV132175			M2	37.7663	0.86959	0.94032
5141	CV132733	dbj|BAD15289.1| elongation factor 1 alpha [Crassostrea gigas]	2e-63	M3	19.1402	0.411873	0.713037
5142	CV132733	dbj|BAD15289.1| elongation factor 1 alpha [Crassostrea gigas]	2e-63	M3	16.4812	0.747635	0.896096
5157	CV133084	sp|O17320.1|ACT_CRAGI RecName: Full=Actin	0	M4	7.27877	0.300661	0.623496
5158	CV133084	sp|O17320.1|ACT_CRAGI RecName: Full=Actin	0	M4	4.28308	0.621421	0.839407
5167	CV088515	gb|ABR23494.1| mitochondrial import inner membrane translocase subunit Tim8-like protein [Ornithodoros parkeri]	4e-13	M2	33.3307	0.194285	0.51676
5168	CV088515	gb|ABR23494.1| mitochondrial import inner membrane translocase subunit Tim8-like protein [Ornithodoros parkeri]	4e-13	M2	35.4708	0.496762	0.775355
5169	CV088521			M2	36.8039	0.647392	0.85054
5170	CV088521			M2	28.4393	0.61472	0.835894
5177	CV133016	gb|ACR20468.1| peritrophic membrane protein 1 [Holotrichia oblita]	2e-10	M2	40.3278	0.269925	0.600191
5178	CV133016	gb|ACR20468.1| peritrophic membrane protein 1 [Holotrichia oblita]	2e-10	M2	48.1785	0.313621	0.634536
5183	CV133041	gb|AEG64708.1| 14-3-3 protein [Heterodera glycines]	2e-90	M3	13.8001	0.1559	0.461264
5184	CV133041	gb|AEG64708.1| 14-3-3 protein [Heterodera glycines]	2e-90	M3	12.2728	0.285507	0.613961
5185	CV133045	emb|CAB85588.1| metallothionein [Crassostrea gigas]	4e-22	M2	4.24829	0.823811	0.92291
5186	CV133045	emb|CAB85588.1| metallothionein [Crassostrea gigas]	4e-22	M2	4.66339	0.703577	0.878361
5199	CD647917	sp|O17915.1|RAN_CAEEL RecName: Full=GTP-binding nuclear protein ran-1; AltName: Full=Ras-related nuclear protein 1	2e-92	M3	10.4665	0.250883	0.579538
5200	CD647917	sp|O17915.1|RAN_CAEEL RecName: Full=GTP-binding nuclear protein ran-1; AltName: Full=Ras-related nuclear protein 1	2e-92	M3	13.0366	0.353086	0.670369
5207	CD648070	sp|P49154.1|RS2_URECA RecName: Full=40S ribosomal protein S2	1e-117	M4	6.98818	0.299778	0.623496
5208	CD648070	sp|P49154.1|RS2_URECA RecName: Full=40S ribosomal protein S2	1e-117	M4	6.19803	0.226328	0.556335
5213	CD648090	ref|XP_001688504.1| AGAP005124-PB [Anopheles gambiae str. PEST]	1e-116	M1grey	0.460541	0.995047	0.997491
5214	CD648090	ref|XP_001688504.1| AGAP005124-PB [Anopheles gambiae str. PEST]	1e-116	M1grey	0.652931	0.878533	0.943651
5233	CD648524	sp|P05214.1|TBA3_MOUSE RecName: Full=Tubulin alpha-3 chain; AltName: Full=Alpha-tubulin 3/7; AltName: Full=Alpha-tubulin isotype M-alpha-3/7; AltName: Full=Tubulin alpha-3/alpha-7 chain	1e-114	M4	11.2246	0.342203	0.662329
5234	CD648524	sp|P05214.1|TBA3_MOUSE RecName: Full=Tubulin alpha-3 chain; AltName: Full=Alpha-tubulin 3/7; AltName: Full=Alpha-tubulin isotype M-alpha-3/7; AltName: Full=Tubulin alpha-3/alpha-7 chain	1e-114	M4	13.1656	0.145397	0.447318
5237	CD648544			M2	24.7479	0.763286	0.901801
5238	CD648544			M2	25.3766	0.459095	0.74559
5275	CD646392			M2	1.13597	0.730813	0.892674
5276	CD646392			M4	1.60447	0.323677	0.642704
5279	CD646628	gb|ABZ04266.1| ribosomal protein rps15 [Lineus viridis]	3e-70	M2	1.4783	0.711994	0.883945
5280	CD646628	gb|ABZ04266.1| ribosomal protein rps15 [Lineus viridis]	3e-70	M2	2.62782	0.946691	0.975713
5289	CD646914	gb|ADP37376.1| fructose-1, 6-bisphosphate aldolase [Meretrix meretrix]	1e-163	M5	23.4122	0.459639	0.74559
5290	CD646914	gb|ADP37376.1| fructose-1, 6-bisphosphate aldolase [Meretrix meretrix]	1e-163	M5	18.1552	0.480145	0.761703
5293	CD646943	sp|Q99PV0.2|PRP8_MOUSE RecName: Full=Pre-mRNA-processing-splicing factor 8; AltName: Full=Splicing factor Prp8	1e-71	M5	23.2516	0.185276	0.503963
5294	CD646943	sp|Q99PV0.2|PRP8_MOUSE RecName: Full=Pre-mRNA-processing-splicing factor 8; AltName: Full=Splicing factor Prp8	1e-71	M5	25.0722	0.319352	0.638965
5299	AM237729			M3	7.94386	0.844911	0.929817
5300	AM237729			M3	9.15086	0.955259	0.97944
5305	AM237717			M5	24.0643	0.339726	0.660458
5306	AM237717			M5	22.1157	0.463668	0.750531
5307	AM237730			M1b	11.8351	3.95e-14	3.239e-12
5308	AM237730			M1b	12.2952	3.93e-14	3.239e-12
5309	AM237754			M5	20.677	0.605736	0.832919
5310	AM237754			M5	25.3635	0.595689	0.830998
5311	AM237703	sp|P11501.3|HS90A_CHICK RecName: Full=Heat shock protein HSP 90-alpha	0	M1e	17.8244	2.71e-20	7.59252e-18
5312	AM237703	sp|P11501.3|HS90A_CHICK RecName: Full=Heat shock protein HSP 90-alpha	0	M1e	18.6941	2.22e-20	6.78513e-18
5315	AM237732	ref|YP_002860222.1| cytochrome c oxidase subunit I [Crassostrea sikamea]	1e-93	M5	8.10644	0.785434	0.91081
5316	AM237732	ref|YP_002860222.1| cytochrome c oxidase subunit I [Crassostrea sikamea]	1e-93	M5	6.78242	0.774706	0.906032
5319	AM237705			M3	19.9147	0.0824363	0.331975
5320	AM237705			M3	24.562	0.22478	0.554198
5323	AM237734			M3	15.2172	0.23247	0.563087
5324	AM237734			M3	16.7837	0.509097	0.782852
5363	CB617426	gb|EAW75997.1| topoisomerase (DNA) I, isoform CRA_c [Homo sapiens]	2e-60	M1e	19.9788	1.99e-18	3.71688e-16
5364	CB617426	gb|EAW75997.1| topoisomerase (DNA) I, isoform CRA_c [Homo sapiens]	2e-60	M1e	20.5792	4.14e-19	9.27912e-17
5367	AJ496218	sp|P00504.3|AATC_CHICK RecName: Full=Aspartate aminotransferase, cytoplasmic; AltName: Full=Glutamate oxaloacetate transaminase 1; AltName: Full=Transaminase A	1e-125	M4	8.02369	0.370933	0.684455
5368	AJ496218	sp|P00504.3|AATC_CHICK RecName: Full=Aspartate aminotransferase, cytoplasmic; AltName: Full=Glutamate oxaloacetate transaminase 1; AltName: Full=Transaminase A	1e-125	M4	5.44842	0.207739	0.534181
5423	AJ565448			M5	29.4863	0.440921	0.729214
5424	AJ565448			M5	32.7187	0.431452	0.724546
5425	AJ565481	emb|CAD91420.1| ribosomal protein S3a [Crassostrea gigas]	1e-129	M5	7.71675	0.0340966	0.18519
5426	AJ565481	emb|CAD91420.1| ribosomal protein S3a [Crassostrea gigas]	1e-129	M5	7.41273	0.0329107	0.182251
5429	AJ565556	gb|ACD35417.1| NADH dehydrogenase subunit 2 [Crassostrea gigas]	1e-172	M5	12.6936	0.502616	0.778597
5430	AJ565556	gb|ACD35417.1| NADH dehydrogenase subunit 2 [Crassostrea gigas]	1e-172	M5	12.4529	0.798957	0.912071
5431	AJ565451			M4	8.83676	0.0588168	0.270139
5432	AJ565451			M4	8.54041	0.090207	0.349321
5433	AJ565484			M5	21.2917	0.613169	0.835894
5434	AJ565484			M5	20.119	0.608198	0.834746
5435	AJ565517	ref|XP_971169.2| PREDICTED: similar to CG11009 CG11009-PA [Tribolium castaneum]	4e-56	M4	6.79358	0.467312	0.751534
5436	AJ565517	ref|XP_971169.2| PREDICTED: similar to CG11009 CG11009-PA [Tribolium castaneum]	4e-56	M4	6.7765	0.439122	0.729214
5439	AJ565452	ref|XP_624773.2| PREDICTED: beta-1,3-galactosyltransferase 1-like [Apis mellifera]	7e-43	M5	21.1877	0.45994	0.74559
5440	AJ565452	ref|XP_624773.2| PREDICTED: beta-1,3-galactosyltransferase 1-like [Apis mellifera]	7e-43	M5	31.5924	0.147211	0.448232
5441	AJ565486	ref|XP_972476.1| PREDICTED: similar to eiger CG12919-PA [Tribolium castaneum]	1e-07	M6	3.60203	0.242494	0.573647
5442	AJ565486	ref|XP_972476.1| PREDICTED: similar to eiger CG12919-PA [Tribolium castaneum]	1e-07	M6	3.25183	0.427391	0.722417
5443	AJ565519			M5	13.0602	0.441203	0.729214
5444	AJ565519			M5	17.9168	0.277919	0.607519
5445	AJ565564			M5	28.0658	0.282623	0.612228
5446	AJ565564			M5	27.201	0.529549	0.792614
5447	AJ565455			M5	39.3014	0.567901	0.815584
5448	AJ565455			M5	41.8775	0.526223	0.792236
5449	AJ565489	gb|AAF20051.1|AF177226_10 NADH dehydrogenase 1 [Crassostrea gigas]	1e-137	M4	4.13782	0.349112	0.666883
5450	AJ565489	gb|AAF20051.1|AF177226_10 NADH dehydrogenase 1 [Crassostrea gigas]	1e-137	M4	4.03821	0.380988	0.688276
5451	AJ565521	ref|XP_002734734.1| PREDICTED: RD RNA-binding protein-like [Saccoglossus kowalevskii]	2e-31	M5	18.5194	0.231296	0.562675
5452	AJ565521	ref|XP_002734734.1| PREDICTED: RD RNA-binding protein-like [Saccoglossus kowalevskii]	2e-31	M5	10.3519	0.29601	0.622769
5453	AJ565566	ref|YP_002860211.1| cytochrome c oxidase subunit III [Crassostrea angulata]	1e-118	M5	8.15187	0.728284	0.892058
5454	AJ565566	ref|YP_002860211.1| cytochrome c oxidase subunit III [Crassostrea angulata]	1e-118	M5	8.43449	0.877877	0.943554
5459	BG624287			M5	25.2325	0.643592	0.848788
5460	BG624287			M5	13.522	0.633067	0.842852
5483	BG624290			M2	36.2558	0.788373	0.91081
5484	BG624290			M2	36.6245	0.209784	0.536937
5497	BG624553	gb|AAN05610.1| ribosomal protein L12 [Argopecten irradians]	8e-77	M1b	5.68374	0.00715071	0.0649845
5498	BG624553	gb|AAN05610.1| ribosomal protein L12 [Argopecten irradians]	8e-77	M1b	7.27832	0.000988725	0.0140257
5509	BG624595			M1b	8.34634	4.13e-13	3.1557e-11
5510	BG624595			M1b	7.24719	1.76e-11	1.09576e-09
5513	BG624555			M4	4.07068	0.601424	0.832919
5514	BG624555			M4	4.33717	0.434182	0.727206
5583	CD647170	ref|XP_002129626.1| PREDICTED: similar to tektin 3 [Ciona intestinalis]	1e-150	M2	25.4489	0.259401	0.588699
5584	CD647170	ref|XP_002129626.1| PREDICTED: similar to tektin 3 [Ciona intestinalis]	1e-150	M2	27.2505	0.600349	0.832662
5587	CD647208	sp|O42227.1|HDA1B_XENLA RecName: Full=Probable histone deacetylase 1-B; Short=HD1-B; AltName: Full=RPD3 homolog	0	M5	11.2365	0.026372	0.15889
5588	CD647208	sp|O42227.1|HDA1B_XENLA RecName: Full=Probable histone deacetylase 1-B; Short=HD1-B; AltName: Full=RPD3 homolog	0	M5	7.87771	0.116369	0.39881
5591	CD647526	dbj|BAC22716.1| vitellogenin [Crassostrea gigas]	3e-70	M5	11.5629	0.824728	0.923322
5592	CD647526	dbj|BAC22716.1| vitellogenin [Crassostrea gigas]	3e-70	M5	11.6358	0.612504	0.835894
5595	CD647583	ref|YP_254655.1| NADH dehydrogenase subunit 4 [Crassostrea virginica]	2e-98	M5	17.1738	0.782077	0.909621
5596	CD647583	ref|YP_254655.1| NADH dehydrogenase subunit 4 [Crassostrea virginica]	2e-98	M5	10.0297	0.970175	0.983337
5629	BQ426347	ref|XP_001179131.1| PREDICTED: similar to ATPase type 13A [Strongylocentrotus purpuratus]	1e-107	M3	20.5112	0.266112	0.595255
5630	BQ426347	ref|XP_001179131.1| PREDICTED: similar to ATPase type 13A [Strongylocentrotus purpuratus]	1e-107	M3	11.9636	0.434763	0.727562
5633	BQ426353			M3	10.3978	0.287072	0.615801
5634	BQ426353			M3	14.4043	0.751817	0.898639
5637	BQ426382			M3	44.8558	0.581738	0.82395
5638	BQ426382			M3	51.4373	0.507965	0.78209
5643	BQ426392	dbj|BAG85183.1| hypoxia-inducible factor 1 alpha [Crassostrea gigas]	0	M3	25.7318	0.220727	0.548444
5644	BQ426392	dbj|BAG85183.1| hypoxia-inducible factor 1 alpha [Crassostrea gigas]	0	M3	20.448	0.18065	0.498165
5647	BQ426410	gb|ABO26673.1| ornithine decarboxylase 1 [Haliotis discus discus]	1e-170	M3	30.7429	0.206654	0.532604
5648	BQ426410	gb|ABO26673.1| ornithine decarboxylase 1 [Haliotis discus discus]	1e-170	M3	24.9789	0.153808	0.456803
5649	BQ426413			M1b	11.685	1.49e-20	5.00938e-18
5652	BQ426413			M1b	12.2035	3.66e-22	1.36721e-19
5657	BQ426439	gb|AAF20051.1|AF177226_10 NADH dehydrogenase 1 [Crassostrea gigas]	1e-137	M3	6.49106	0.286883	0.615801
5658	BQ426439	gb|AAF20051.1|AF177226_10 NADH dehydrogenase 1 [Crassostrea gigas]	1e-137	M3	4.38889	0.622376	0.839407
5659	BQ426443	sp|P48601.2|PRS4_DROME RecName: Full=26S protease regulatory subunit 4; Short=P26s4	0	M3	10.2654	0.860216	0.937207
5660	BQ426443	sp|P48601.2|PRS4_DROME RecName: Full=26S protease regulatory subunit 4; Short=P26s4	0	M3	11.6499	0.488585	0.768658
5661	BQ426447	ref|NP_001171848.1| eukaryotic translation initiation factor 6 [Saccoglossus kowalevskii]	1e-111	M1c	6.98422	0.0534572	0.254926
5662	BQ426447	ref|NP_001171848.1| eukaryotic translation initiation factor 6 [Saccoglossus kowalevskii]	1e-111	M1c	5.73839	0.127957	0.420514
5663	BQ426805			M3	4.75903	0.437133	0.729214
5664	BQ426805			M3	4.82487	0.515612	0.786518
5667	BQ426814	gb|AAN05611.1| ribosomal protein L32 [Argopecten irradians]	1e-54	M2	5.60164	0.838662	0.928851
5668	BQ426814	gb|AAN05611.1| ribosomal protein L32 [Argopecten irradians]	1e-54	M2	8.0743	0.658605	0.859481
5669	BQ426816			M3	40.4765	0.666445	0.862533
5670	BQ426816			M3	36.1487	0.671059	0.865401
5671	BQ426838			M3	30.3778	0.351856	0.669864
5672	BQ426838			M3	24.8176	0.286273	0.614984
5673	BQ426842	ref|XP_002740886.1| PREDICTED: sarcoma amplified sequence-like [Saccoglossus kowalevskii]	2e-61	M3	15.5307	0.337317	0.658571
5674	BQ426842	ref|XP_002740886.1| PREDICTED: sarcoma amplified sequence-like [Saccoglossus kowalevskii]	2e-61	M3	16.3413	0.478537	0.759604
5675	BQ426845			M3	7.83851	0.0133559	0.101611
5677	BQ426845			M2	0.730558	0.10176	0.370834
5678	BQ426850	gb|AAQ09228.1| QM-like protein [Pinctada fucata]	1e-116	M4	1.50744	0.305727	0.627346
5679	BQ426850	gb|AAQ09228.1| QM-like protein [Pinctada fucata]	1e-116	M4	2.26126	0.602082	0.832919
5680	BQ426873	sp|Q5ZIQ3.1|HNRPK_CHICK RecName: Full=Heterogeneous nuclear ribonucleoprotein K; Short=hnRNP K	4e-18	M3	30.0479	0.0080241	0.0700475
5681	BQ426873	sp|Q5ZIQ3.1|HNRPK_CHICK RecName: Full=Heterogeneous nuclear ribonucleoprotein K; Short=hnRNP K	4e-18	M3	24.0917	0.0166969	0.118478
5684	BQ426878			M3	13.4213	0.524763	0.791517
5685	BQ426878			M3	10.3325	0.4911	0.770811
5692	BQ426907	gb|AEB70965.1| arginase type I-like protein [Hyriopsis cumingii]	5e-99	M1c	5.37801	0.000296045	0.00500152
5693	BQ426907	gb|AEB70965.1| arginase type I-like protein [Hyriopsis cumingii]	5e-99	M1c	4.28659	0.000295418	0.00500152
5694	BQ426910	ref|XP_001787424.2| PREDICTED: PTK2 protein tyrosine kinase 2 [Bos taurus]	2e-31	M3	28.4105	0.0434361	0.218041
5695	BQ426910	ref|XP_001787424.2| PREDICTED: PTK2 protein tyrosine kinase 2 [Bos taurus]	2e-31	M3	28.2224	0.0771361	0.319374
5696	BQ427257	gb|ACD35414.1| cytochrome b [Crassostrea gigas]	1e-148	M6	3.99918	0.87467	0.94287
5697	BQ427257	gb|ACD35414.1| cytochrome b [Crassostrea gigas]	1e-148	M6	4.89018	0.594728	0.830347
5704	BQ427285	sp|Q02543.2|RL18A_HUMAN RecName: Full=60S ribosomal protein L18a	1e-62	M6	3.493	0.759906	0.901647
5705	BQ427285	sp|Q02543.2|RL18A_HUMAN RecName: Full=60S ribosomal protein L18a	1e-62	M6	3.83057	0.854545	0.93569
5716	BQ427319	ref|XP_003385684.1| PREDICTED: NAD(P) transhydrogenase, mitochondrial-like [Amphimedon queenslandica]	1e-63	M3	8.96326	0.488541	0.768658
5717	BQ427319	ref|XP_003385684.1| PREDICTED: NAD(P) transhydrogenase, mitochondrial-like [Amphimedon queenslandica]	1e-63	M3	15.5842	0.399492	0.70062
5718	BQ427322	gb|ABW90414.1| putative ribosomal protein S4 [Barentsia elongata]	1e-114	M6	5.13247	0.987615	0.993656
5719	BQ427322	gb|ABW90414.1| putative ribosomal protein S4 [Barentsia elongata]	1e-114	M6	3.903	0.794051	0.911533
5724	BQ427347			M4	2.95721	0.684708	0.872327
5725	BQ427347			M4	2.22273	0.0847456	0.335649
5736	CV089290			M2	35.7818	0.374602	0.687452
5737	CV089290			M2	29.3011	0.801625	0.913328
5760	CV132402	sp|Q6RWA9.1|AT1A_TAESO RecName: Full=Sodium/potassium-transporting ATPase subunit alpha; Short=Na(+)/K(+) ATPase alpha subunit; AltName: Full=Sodium pump subunit alpha; AltName: Full=TNaK1-alpha	0	M3	28.0152	0.0214558	0.141149
5761	CV132402	sp|Q6RWA9.1|AT1A_TAESO RecName: Full=Sodium/potassium-transporting ATPase subunit alpha; Short=Na(+)/K(+) ATPase alpha subunit; AltName: Full=Sodium pump subunit alpha; AltName: Full=TNaK1-alpha	0	M3	28.3583	0.0408442	0.208957
5764	CV132410	dbj|BAD15289.1| elongation factor 1 alpha [Crassostrea gigas]	0	M2	3.39708	0.390825	0.695581
5765	CV132410	dbj|BAD15289.1| elongation factor 1 alpha [Crassostrea gigas]	0	M2	8.92217	0.0521432	0.250079
5766	CV132420	sp|Q0PGG4.1|ACTB_BOSMU RecName: Full=Actin, cytoplasmic 1; AltName: Full=Beta-actin; Contains: RecName: Full=Actin, cytoplasmic 1, N-terminally processed	0	M3	5.81208	0.0956724	0.358185
5767	CV132420	sp|Q0PGG4.1|ACTB_BOSMU RecName: Full=Actin, cytoplasmic 1; AltName: Full=Beta-actin; Contains: RecName: Full=Actin, cytoplasmic 1, N-terminally processed	0	M3	4.43675	0.137884	0.433643
5808	CV133179			M2	68.545	0.876716	0.943554
5809	CV133179			M2	76.0508	0.830689	0.925823
5858	CD648479			M3	16.4884	0.317523	0.637625
5859	CD648479			M3	15.5161	0.206255	0.532604
5862	CD648502	dbj|BAE16016.1| ribosomal protein S30 [Crassostrea gigas]	6e-60	M2	31.0369	0.848285	0.932309
5863	CD648502	dbj|BAE16016.1| ribosomal protein S30 [Crassostrea gigas]	6e-60	M2	31.4971	0.952843	0.978454
5866	CD648621	gb|AAT44352.1| cavortin [Crassostrea gigas]	6e-91	M4	9.43922	0.460164	0.74559
5867	CD648621	gb|AAT44352.1| cavortin [Crassostrea gigas]	6e-91	M4	10.025	0.314126	0.634536
5886	CD648959	emb|CAD91428.1| ribosomal protein S20 [Crassostrea gigas]	2e-60	M2	8.27329	0.518017	0.788463
5887	CD648959	emb|CAD91428.1| ribosomal protein S20 [Crassostrea gigas]	2e-60	M2	9.18794	0.57146	0.816858
5898	CD649207	emb|CAD91419.1| ribosomal protein S11 [Crassostrea gigas]	2e-80	M2	14.3625	0.635926	0.844052
5899	CD649207	emb|CAD91419.1| ribosomal protein S11 [Crassostrea gigas]	2e-80	M2	15.7976	0.782432	0.909621
5908	CD646605	ref|XP_783138.2| PREDICTED: similar to bromodomain adjacent to zinc finger domain, 1A [Strongylocentrotus purpuratus]	5e-09	M5	13.881	0.284096	0.613312
5909	CD646605	ref|XP_783138.2| PREDICTED: similar to bromodomain adjacent to zinc finger domain, 1A [Strongylocentrotus purpuratus]	5e-09	M5	21.0506	0.71746	0.887128
5918	CD646885	ref|XP_002733045.1| PREDICTED: proteasome beta 7 subunit-like [Saccoglossus kowalevskii]	1e-116	M4	12.886	0.701272	0.877112
5919	CD646885	ref|XP_002733045.1| PREDICTED: proteasome beta 7 subunit-like [Saccoglossus kowalevskii]	1e-116	M4	12.844	0.851423	0.933927
5924	CD647132	sp|P19483.1|ATPA_BOVIN RecName: Full=ATP synthase subunit alpha, mitochondrial; Flags: Precursor	0	M3	28.0979	0.36951	0.683706
5925	CD647132	sp|P19483.1|ATPA_BOVIN RecName: Full=ATP synthase subunit alpha, mitochondrial; Flags: Precursor	0	M3	27.1337	0.284548	0.613312
5932	CD647476	ref|NP_999878.1| protein kinase, AMP-activated, beta 1 non-catalytic subunit, b [Danio rerio]	5e-09	M3	8.51062	0.873749	0.94287
5933	CD647476	ref|NP_999878.1| protein kinase, AMP-activated, beta 1 non-catalytic subunit, b [Danio rerio]	5e-09	M3	10.3596	0.443152	0.73069
5934	CD647498	sp|P11024.3|NNTM_BOVIN RecName: Full=NAD(P) transhydrogenase, mitochondrial; AltName: Full=Nicotinamide nucleotide transhydrogenase; AltName: Full=Pyridine nucleotide transhydrogenase; Flags: Precursor	0	M5	14.488	0.935829	0.970887
5935	CD647498	sp|P11024.3|NNTM_BOVIN RecName: Full=NAD(P) transhydrogenase, mitochondrial; AltName: Full=Nicotinamide nucleotide transhydrogenase; AltName: Full=Pyridine nucleotide transhydrogenase; Flags: Precursor	0	M5	16.7579	0.937585	0.97139
5940	CD647059	sp|Q5RIU9.1|PORED_DANRE RecName: Full=Probable polyprenol reductase; AltName: Full=3-oxo-5-alpha-steroid 4-dehydrogenase 3; AltName: Full=Steroid 5-alpha-reductase 3; Short=S5AR 3; Short=SR type 3	4e-25	M4	4.04898	0.140849	0.438629
5941	CD647059	sp|Q5RIU9.1|PORED_DANRE RecName: Full=Probable polyprenol reductase; AltName: Full=3-oxo-5-alpha-steroid 4-dehydrogenase 3; AltName: Full=Steroid 5-alpha-reductase 3; Short=S5AR 3; Short=SR type 3	4e-25	M4	2.97165	0.38314	0.689395
5952	CX069132	gb|ADY18390.1| ribosomal protein rpl6 [Glycera tridactyla]	2e-81	M4	21.0709	0.791398	0.911533
5953	CX069132	gb|ADY18390.1| ribosomal protein rpl6 [Glycera tridactyla]	2e-81	M4	21.337	0.742192	0.895097
5956	CX069129	dbj|BAE16014.1| ribosomal protein S18 [Crassostrea gigas]	4e-72	M6	4.46789	0.796685	0.911533
5957	CX069129	dbj|BAE16014.1| ribosomal protein S18 [Crassostrea gigas]	4e-72	M6	4.12616	0.586641	0.824667
5970	CX069124	ref|XP_001604608.1| PREDICTED: similar to GA14916-PA [Nasonia vitripennis]	5e-14	M3	5.74437	0.0854063	0.336619
5971	CX069124	ref|XP_001604608.1| PREDICTED: similar to GA14916-PA [Nasonia vitripennis]	5e-14	M3	5.48282	0.0723012	0.308473
5976	CX069174	dbj|BAF63641.1| voltage-dependent anion channel [Crassostrea gigas]	1e-134	M4	13.9437	0.0316094	0.177118
5977	CX069174	dbj|BAF63641.1| voltage-dependent anion channel [Crassostrea gigas]	1e-134	M4	14.8462	0.0398801	0.205522
5988	CD526814	dbj|BAB33421.1| putative senescence-associated protein [Pisum sativum]	3e-58	M1a	17.4309	1.29e-18	2.55116e-16
5989	CD526814	dbj|BAB33421.1| putative senescence-associated protein [Pisum sativum]	3e-58	M1a	17.5815	5.53e-19	1.16199e-16
5996	CD526830	gb|ABG82011.1| putative ribosomal protein L17/23 [Diaphorina citri]	2e-62	M6	4.98265	0.0257282	0.157244
5997	CD526830	gb|ABG82011.1| putative ribosomal protein L17/23 [Diaphorina citri]	2e-62	M6	4.85171	0.0560812	0.262598
6006	CD526862			M1a	16.524	1.66e-17	2.32538e-15
6007	CD526862			M1a	16.8164	8.74e-18	1.33563e-15
6018	CB617533			M5	18.9604	0.228035	0.558784
6019	CB617533			M5	15.0215	0.215265	0.54568
6026	CB617555	sp|Q24572.1|CAF1_DROME RecName: Full=Probable histone-binding protein Caf1; AltName: Full=Chromatin assembly factor 1 p55 subunit; Short=CAF-1 p55 subunit; AltName: Full=Nucleosome-remodeling factor 55 kDa subunit; Short=NURF-55; AltName: Full=dCAF-1	0	M1c	4.14236	0.00151195	0.0200125
6027	CB617555	sp|Q24572.1|CAF1_DROME RecName: Full=Probable histone-binding protein Caf1; AltName: Full=Chromatin assembly factor 1 p55 subunit; Short=CAF-1 p55 subunit; AltName: Full=Nucleosome-remodeling factor 55 kDa subunit; Short=NURF-55; AltName: Full=dCAF-1	0	M1c	4.54548	0.00772818	0.0687358
6028	CB617557	emb|CAA72331.1| melanogenic peroxidase [Sepia officinalis]	2e-81	M1grey	1.68526	0.106397	0.379328
6029	CB617557	emb|CAA72331.1| melanogenic peroxidase [Sepia officinalis]	2e-81	M1grey	1.56307	0.130468	0.423392
6030	CB617560	dbj|BAF75353.1| C-type lectin-1 [Crassostrea gigas]	1e-84	M6	5.96404	0.187657	0.506885
6031	CB617560	dbj|BAF75353.1| C-type lectin-1 [Crassostrea gigas]	1e-84	M6	5.81472	0.37311	0.686963
6046	CF369188			M4	12.8657	0.0734224	0.310522
6047	CF369188			M4	13.4883	0.134032	0.42753
6090	BG624132	dbj|BAH10152.1| tropomyosin [Crassostrea gigas]	7e-73	M6	4.86557	0.305162	0.627346
6091	BG624132	dbj|BAH10152.1| tropomyosin [Crassostrea gigas]	7e-73	M6	3.73932	0.523225	0.790784
6104	BG624117			M4	15.4929	0.676506	0.86914
6105	BG624117			M4	11.8503	0.714142	0.884978
6118	BG624442			M5	23.5117	0.860547	0.937207
6119	BG624442			M5	25.5333	0.668772	0.863114
6136	BG624396			M2	58.2456	0.422899	0.717712
6137	BG624396			M2	56.7785	0.246058	0.5765
6142	BG624446			M3	22.2041	0.0150516	0.109295
6143	BG624446			M3	25.6452	0.0062997	0.0593265
6148	BG624721			M2	59.5806	0.404602	0.7061
6149	BG624721			M2	55.2763	0.440458	0.729214
6208	BQ427368	sp|P51893.1|SAHHA_XENLA RecName: Full=Adenosylhomocysteinase A; Short=AdoHcyase A; AltName: Full=S-adenosyl-L-homocysteine hydrolase A	0	M6	6.66939	0.0319536	0.178156
6209	BQ427368	sp|P51893.1|SAHHA_XENLA RecName: Full=Adenosylhomocysteinase A; Short=AdoHcyase A; AltName: Full=S-adenosyl-L-homocysteine hydrolase A	0	M6	6.92475	0.0329592	0.182251
6210	CK172436			M3	22.2394	0.162334	0.470487
6211	CK172436			M3	19.3281	0.215291	0.54568
6254	BQ426576			M1grey	0.856661	0.566372	0.814636
6255	BQ426576			M1grey	0.872385	0.806908	0.914639
6256	BQ426580			M3	41.9356	0.000591879	0.00892331
6257	BQ426580			M3	35.0777	0.000282572	0.00484697
6258	BQ426583			M5	10.5738	0.690989	0.874664
6259	BQ426583			M5	10.1379	0.35225	0.669864
6260	BQ426585			M3	17.4093	0.12937	0.421885
6261	BQ426585			M3	17.2381	0.0302648	0.172611
6262	BQ426603	sp|Q8WYH8.1|ING5_HUMAN RecName: Full=Inhibitor of growth protein 5; AltName: Full=p28ING5	4e-75	M3	19.3996	0.200493	0.523316
6263	BQ426603	sp|Q8WYH8.1|ING5_HUMAN RecName: Full=Inhibitor of growth protein 5; AltName: Full=p28ING5	4e-75	M3	24.1352	0.248943	0.578502
6264	BQ426607			M2	24.7786	0.206104	0.532604
6265	BQ426607			M2	30.4632	0.228764	0.559756
6266	BQ426611			M1grey	2.22583	0.00488341	0.0493034
6267	BQ426611			M1grey	1.71777	0.147607	0.448232
6268	BQ426616	gb|ABI84193.2| amyloid precursor protein [Doryteuthis pealeii]	1e-116	M3	30.0106	0.375085	0.687452
6269	BQ426616	gb|ABI84193.2| amyloid precursor protein [Doryteuthis pealeii]	1e-116	M3	21.9987	0.38396	0.68957
6278	BQ426642	sp|Q5GIS3.1|GBB_PINFU RecName: Full=Guanine nucleotide-binding protein subunit beta; Short=pfGbeta1; AltName: Full=G protein subunit beta-1	0	M3	15.0554	0.61419	0.835894
6279	BQ426642	sp|Q5GIS3.1|GBB_PINFU RecName: Full=Guanine nucleotide-binding protein subunit beta; Short=pfGbeta1; AltName: Full=G protein subunit beta-1	0	M3	11.7867	0.572401	0.816863
6280	BQ426656			M3	32.7374	0.0824508	0.331975
6281	BQ426656			M3	43.4614	0.0284208	0.168096
6284	BQ426662	sp|O43614.2|OX2R_HUMAN RecName: Full=Orexin receptor type 2; Short=Ox-2-R; Short=Ox2-R; Short=Ox2R; AltName: Full=Hypocretin receptor type 2	6e-13	M3	26.6535	0.00410497	0.0438124
6285	BQ426662	sp|O43614.2|OX2R_HUMAN RecName: Full=Orexin receptor type 2; Short=Ox-2-R; Short=Ox2-R; Short=Ox2R; AltName: Full=Hypocretin receptor type 2	6e-13	M3	30.0356	0.00524893	0.0517505
6286	BQ426669	sp|Q6P5B0.1|RRP12_MOUSE RecName: Full=RRP12-like protein	2e-35	M3	24.2468	0.143355	0.444613
6287	BQ426669	sp|Q6P5B0.1|RRP12_MOUSE RecName: Full=RRP12-like protein	2e-35	M3	22.7856	0.0714725	0.307003
6288	BQ427027	sp|Q0PGG4.1|ACTB_BOSMU RecName: Full=Actin, cytoplasmic 1; AltName: Full=Beta-actin; Contains: RecName: Full=Actin, cytoplasmic 1, N-terminally processed	0	M2	8.46755	0.192746	0.515114
6289	BQ427027	sp|Q0PGG4.1|ACTB_BOSMU RecName: Full=Actin, cytoplasmic 1; AltName: Full=Beta-actin; Contains: RecName: Full=Actin, cytoplasmic 1, N-terminally processed	0	M2	5.82976	0.216446	0.54568
6296	BQ427046			M4	4.79281	0.622689	0.839407
6297	BQ427046			M4	4.15699	0.419884	0.716982
6298	BQ427050	emb|CAQ63457.1| ribosomal protein [Mytilus galloprovincialis]	2e-20	M2	8.53305	0.188781	0.507745
6299	BQ427050	emb|CAQ63457.1| ribosomal protein [Mytilus galloprovincialis]	2e-20	M2	5.46074	0.397554	0.699046
6303	BQ427055			M3	12.8954	0.493834	0.773658
6304	BQ427055			M3	6.77784	0.297312	0.623464
6309	BQ427083	gb|ACD35419.1| NADH dehydrogenase subunit 5 [Crassostrea gigas]	0	M4	3.22957	0.276035	0.60616
6310	BQ427083	gb|ACD35419.1| NADH dehydrogenase subunit 5 [Crassostrea gigas]	0	M4	2.63827	0.322584	0.642112
6313	BQ427106	sp|O70273.1|EHF_MOUSE RecName: Full=ETS homologous factor; AltName: Full=ETS domain-containing transcription factor	3e-17	M3	3.46007	0.515391	0.786518
6314	BQ427106	sp|O70273.1|EHF_MOUSE RecName: Full=ETS homologous factor; AltName: Full=ETS domain-containing transcription factor	3e-17	M3	9.07817	0.275584	0.60596
6315	BQ427109			M2	7.15225	0.268937	0.598389
6316	BQ427109			M2	6.89093	0.320053	0.638965
6317	BQ427111	sp|Q921K9.1|BCL7B_MOUSE RecName: Full=B-cell CLL/lymphoma 7 protein family member B	4e-21	M3	12.1243	0.544389	0.805207
6318	BQ427111	sp|Q921K9.1|BCL7B_MOUSE RecName: Full=B-cell CLL/lymphoma 7 protein family member B	4e-21	M3	9.51061	0.395568	0.697737
6319	BQ427115			M3	17.4825	0.019784	0.133294
6320	BQ427115			M1c	2.63112	0.17377	0.489848
6355	CV132067	gb|ACD35414.1| cytochrome b [Crassostrea gigas]	1e-148	M2	68.4953	0.564055	0.814636
6356	CV132067	gb|ACD35414.1| cytochrome b [Crassostrea gigas]	1e-148	M2	58.5398	0.897391	0.952574
6357	CV132080			M2	63.021	0.643498	0.848788
6358	CV132080			M2	68.3017	0.661521	0.860649
6359	CV132083	ref|YP_254653.1| ATP synthase F0 subunit 6 [Crassostrea virginica]	2e-28	M4	4.69538	0.337054	0.658441
6360	CV132083	ref|YP_254653.1| ATP synthase F0 subunit 6 [Crassostrea virginica]	2e-28	M4	6.86733	0.444065	0.731478
6363	CV132104	sp|P79818.2|ACTB_ORYLA RecName: Full=Actin, cytoplasmic 1; AltName: Full=Beta-actin; AltName: Full=OlCA1; Contains: RecName: Full=Actin, cytoplasmic 1, N-terminally processed	0	M4	2.05782	0.0165409	0.117819
6364	CV132104	sp|P79818.2|ACTB_ORYLA RecName: Full=Actin, cytoplasmic 1; AltName: Full=Beta-actin; AltName: Full=OlCA1; Contains: RecName: Full=Actin, cytoplasmic 1, N-terminally processed	0	M4	2.67012	0.106762	0.380225
6395	CV132742			M4	9.50307	0.473011	0.756908
6396	CV132742			M4	9.66758	0.877307	0.943554
6433	CV133027			M2	67.4609	0.508108	0.78209
6434	CV133027			M2	69.2988	0.643708	0.848788
6453	CD647862	gb|ADI56518.1| GABA(A) receptor-associated protein [Haliotis diversicolor]	8e-61	M2	14.7238	0.521498	0.790267
6454	CD647862	gb|ADI56518.1| GABA(A) receptor-associated protein [Haliotis diversicolor]	8e-61	M2	16.2572	0.132715	0.425444
6463	CD648018			M4	19.9111	0.897397	0.952574
6464	CD648018			M4	19.9428	0.984152	0.991132
6465	CD648140	emb|CAD91436.1| ribosomal protein S27-1 [Crassostrea gigas]	2e-44	M6	4.63192	0.0147093	0.108242
6466	CD648140	emb|CAD91436.1| ribosomal protein S27-1 [Crassostrea gigas]	2e-44	M6	5.02876	0.13733	0.433021
6475	CD648301	ref|XP_002691788.1| PREDICTED: soluble guanylyl cyclase beta 2 subunit-like [Bos taurus]	2e-34	M2	2.53094	0.15498	0.459068
6476	CD648301	ref|XP_002691788.1| PREDICTED: soluble guanylyl cyclase beta 2 subunit-like [Bos taurus]	2e-34	M2	2.55741	0.393879	0.696958
6487	CD648465	ref|XP_002192090.1| PREDICTED: similar to Cytochrome P450, family 4, subfamily b, polypeptide 1 [Taeniopygia guttata]	1e-67	M4	9.69731	0.911238	0.959227
6488	CD648465	ref|XP_002192090.1| PREDICTED: similar to Cytochrome P450, family 4, subfamily b, polypeptide 1 [Taeniopygia guttata]	1e-67	M4	11.1049	0.655425	0.857742
6559	AM237753	gb|ACD35414.1| cytochrome b [Crassostrea gigas]	0	M2	5.83146	0.323	0.642559
6560	AM237753	gb|ACD35414.1| cytochrome b [Crassostrea gigas]	0	M2	7.34793	0.345698	0.665657
6565	AM237731	emb|CAD91420.1| ribosomal protein S3a [Crassostrea gigas]	1e-129	M4	12.3121	0.380009	0.688276
6566	AM237731	emb|CAD91420.1| ribosomal protein S3a [Crassostrea gigas]	1e-129	M4	12.8171	0.246581	0.5765
6567	AM237755	gb|ABD47746.1| Mnk [Aplysia californica]	1e-148	M2	10.214	0.679382	0.870654
6568	AM237755	gb|ABD47746.1| Mnk [Aplysia californica]	1e-148	M2	9.21736	0.539035	0.800457
6605	CX069163			M4	8.54495	0.307885	0.629247
6606	CX069163			M4	9.07525	0.167667	0.479556
6609	CB617408	ref|XP_856515.1| PREDICTED: similar to Heat shock 70 kDa protein 4L (Osmotic stress protein 94) (Heat shock 70-related protein APG-1) isoform 2 [Canis familiaris]	1e-52	M1e	11.5081	1.58e-10	8.43168e-09
6610	CB617408	ref|XP_856515.1| PREDICTED: similar to Heat shock 70 kDa protein 4L (Osmotic stress protein 94) (Heat shock 70-related protein APG-1) isoform 2 [Canis familiaris]	1e-52	M1e	12.0174	9.43e-10	4.40329e-08
6613	CB617414	sp|P37837.2|TALDO_HUMAN RecName: Full=Transaldolase	1e-119	M3	27.2455	0.172494	0.489098
6614	CB617414	sp|P37837.2|TALDO_HUMAN RecName: Full=Transaldolase	1e-119	M3	29.1074	0.0590459	0.270292
6615	CB617417	ref|XP_001994732.1| GH17396 [Drosophila grimshawi]	1e-125	M2	4.62637	0.728232	0.892058
6616	CB617417	ref|XP_001994732.1| GH17396 [Drosophila grimshawi]	1e-125	M2	5.37897	0.840825	0.928851
6621	CB617438	dbj|BAG82629.1| beta-glucan recognition protein 1 [Crassostrea gigas]	0	M2	48.0125	0.527424	0.792236
6622	CB617438	dbj|BAG82629.1| beta-glucan recognition protein 1 [Crassostrea gigas]	0	M2	41.391	0.604966	0.832919
6623	CB617441	dbj|BAD15289.1| elongation factor 1 alpha [Crassostrea gigas]	2e-63	M4	4.52217	0.537422	0.798768
6624	CB617441	dbj|BAD15289.1| elongation factor 1 alpha [Crassostrea gigas]	2e-63	M4	1.96914	0.164213	0.473892
6627	CB617453	ref|XP_002407106.1| processing peptidase beta subunit, putative [Ixodes scapularis]	1e-163	M4	13.8047	0.0317718	0.177656
6628	CB617453	ref|XP_002407106.1| processing peptidase beta subunit, putative [Ixodes scapularis]	1e-163	M4	14.0372	0.139266	0.435761
6629	CB617456	sp|Q3ZBT1.1|TERA_BOVIN RecName: Full=Transitional endoplasmic reticulum ATPase; Short=TER ATPase; AltName: Full=15S Mg(2+)-ATPase p97 subunit; AltName: Full=Valosin-containing protein; Short=VCP	0	M1d	6.83369	4.77e-06	0.000120577
6630	CB617456	sp|Q3ZBT1.1|TERA_BOVIN RecName: Full=Transitional endoplasmic reticulum ATPase; Short=TER ATPase; AltName: Full=15S Mg(2+)-ATPase p97 subunit; AltName: Full=Valosin-containing protein; Short=VCP	0	M1d	5.53028	3.47e-06	8.97395e-05
6657	CV088580	sp|Q02543.2|RL18A_HUMAN RecName: Full=60S ribosomal protein L18a	1e-62	M6	8.77893	0.151856	0.453814
6658	CV088580	sp|Q02543.2|RL18A_HUMAN RecName: Full=60S ribosomal protein L18a	1e-62	M6	7.82501	0.176295	0.492688
6673	AJ565446	gb|ACD35416.1| ATP synthase F0 subunit 6 [Crassostrea gigas]	2e-17	M2	9.13026	0.000502142	0.00770868
6674	AJ565446	gb|ACD35416.1| ATP synthase F0 subunit 6 [Crassostrea gigas]	2e-17	M2	7.26647	0.00126328	0.0171949
6675	AJ565479	ref|XP_002740359.1| PREDICTED: fascin 1-like [Saccoglossus kowalevskii]	1e-116	M6	3.82499	1.93e-06	5.19093e-05
6676	AJ565479	ref|XP_002740359.1| PREDICTED: fascin 1-like [Saccoglossus kowalevskii]	1e-116	M6	3.54816	0.00238875	0.02858
6681	AJ565449			M4	6.27951	0.523064	0.790784
6682	AJ565449			M4	7.89426	0.372765	0.686963
6683	AJ565482			M4	10.6691	0.614136	0.835894
6684	AJ565482			M4	14.3668	0.293968	0.621719
6685	AJ565516	sp|Q6QUW1.1|RGP51_LYMST RecName: Full=Retrograde protein of 51 kDa	1e-83	M6	10.9053	0.111921	0.390735
6686	AJ565516	sp|Q6QUW1.1|RGP51_LYMST RecName: Full=Retrograde protein of 51 kDa	1e-83	M6	9.98031	0.054448	0.258551
6687	AJ565559	sp|Q80W96.1|ISCA1_RAT RecName: Full=Iron-sulfur cluster assembly 1 homolog, mitochondrial; AltName: Full=HESB-like domain-containing protein 2; AltName: Full=Iron-sulfur assembly protein IscA; Flags: Precursor	3e-46	M4	10.413	0.858084	0.936385
6688	AJ565559	sp|Q80W96.1|ISCA1_RAT RecName: Full=Iron-sulfur cluster assembly 1 homolog, mitochondrial; AltName: Full=HESB-like domain-containing protein 2; AltName: Full=Iron-sulfur assembly protein IscA; Flags: Precursor	3e-46	M4	14.3149	0.666362	0.862533
6691	AJ565485	ref|YP_537619.1| biotin-protein ligase [Rickettsia bellii RML369-C]	8e-31	M4	21.1684	0.991055	0.994605
6692	AJ565485	ref|YP_537619.1| biotin-protein ligase [Rickettsia bellii RML369-C]	8e-31	M4	20.7366	0.989428	0.993656
6693	AJ565518	ref|NP_001086864.1| dyslexia susceptibility 1 candidate 1 [Xenopus laevis]	1e-85	M1e	7.34849	2.46e-05	0.00056262
6694	AJ565518	ref|NP_001086864.1| dyslexia susceptibility 1 candidate 1 [Xenopus laevis]	1e-85	M1e	9.78841	9.68e-07	2.82993e-05
6695	AJ565562	ref|XP_002738323.1| PREDICTED: zonadhesin-like [Saccoglossus kowalevskii]	1e-104	M4	6.56741	0.999648	0.999648
6696	AJ565562	ref|XP_002738323.1| PREDICTED: zonadhesin-like [Saccoglossus kowalevskii]	1e-104	M4	8.20642	0.767488	0.902853
6697	AJ565453			M4	17.3453	0.394191	0.697144
6698	AJ565453			M4	14.8563	0.549979	0.806689
6699	AJ565488	ref|NP_001191578.1| pannexin 3 [Aplysia californica]	1e-157	M6	2.75701	0.00115041	0.0157865
6700	AJ565488	ref|NP_001191578.1| pannexin 3 [Aplysia californica]	1e-157	M6	2.26979	0.000734559	0.0107373
6701	AJ565520	sp|P86179.1|CSL3_ONCKE RecName: Full=L-rhamnose-binding lectin CSL3	4e-32	M5	11.4713	0.433257	0.726488
6702	AJ565520	sp|P86179.1|CSL3_ONCKE RecName: Full=L-rhamnose-binding lectin CSL3	4e-32	M5	12.9576	0.337878	0.65905
6703	AJ565565	emb|CAD91431.1| ribosomal protein L31 [Crassostrea gigas]	7e-63	M4	10.1499	0.590872	0.827493
6704	AJ565565	emb|CAD91431.1| ribosomal protein L31 [Crassostrea gigas]	7e-63	M4	12.2233	0.723291	0.89062
6755	BG624554	gb|ADZ48236.1| AP-1 protein [Ruditapes philippinarum]	1e-54	M6	5.02636	0.536807	0.798429
6756	BG624554	gb|ADZ48236.1| AP-1 protein [Ruditapes philippinarum]	1e-54	M6	4.67627	0.51466	0.78597
6771	BG624859			M4	5.55006	0.0334457	0.18319
6772	BG624859			M4	6.67564	0.164077	0.473892
6773	BG624882	ref|XP_003387556.1| PREDICTED: ADP,ATP carrier protein-like [Amphimedon queenslandica]	1e-125	M4	7.35087	0.103328	0.373939
6774	BG624882	ref|XP_003387556.1| PREDICTED: ADP,ATP carrier protein-like [Amphimedon queenslandica]	1e-125	M4	8.64825	0.127953	0.420514
6779	BG624861	ref|XP_002742284.1| PREDICTED: eukaryotic translation initiation factor 4A-like [Saccoglossus kowalevskii]	0	M3	14.72	0.231519	0.562811
6780	BG624861	ref|XP_002742284.1| PREDICTED: eukaryotic translation initiation factor 4A-like [Saccoglossus kowalevskii]	0	M3	21.0736	0.364926	0.680843
6785	BG624844			M4	5.19458	0.630398	0.842852
6786	BG624844			M2	2.45458	0.642084	0.84854
6835	CD647040	ref|NP_001171757.1| 40S ribosomal protein S24 [Saccoglossus kowalevskii]	1e-31	M5	33.1418	0.78415	0.910734
6836	CD647040	ref|NP_001171757.1| 40S ribosomal protein S24 [Saccoglossus kowalevskii]	1e-31	M5	27.3501	0.633324	0.842852
6837	CD649260	ref|NP_001019609.2| elongation of very long chain fatty acids protein 4-like [Danio rerio]	1e-88	M5	26.7537	0.610657	0.835423
6838	CD649260	ref|NP_001019609.2| elongation of very long chain fatty acids protein 4-like [Danio rerio]	1e-88	M5	32.1372	0.574407	0.817594
6839	CD647069			M4	6.6864	0.678696	0.870487
6840	CD647069			M4	6.10726	0.586232	0.824667
6879	BQ426323	ref|XP_002741096.1| PREDICTED: sodium- and chloride-dependent glycine transporter 1-like [Saccoglossus kowalevskii]	1e-149	M3	21.8733	0.109557	0.385963
6880	BQ426323	ref|XP_002741096.1| PREDICTED: sodium- and chloride-dependent glycine transporter 1-like [Saccoglossus kowalevskii]	1e-149	M3	30.2924	0.096431	0.360223
6881	BQ426328			M2	11.5612	0.839469	0.928851
6882	BQ426328			M2	17.6538	0.376465	0.687452
6883	BQ426333	sp|Q07837.2|SLC31_HUMAN RecName: Full=Neutral and basic amino acid transport protein rBAT; Short=NBAT; AltName: Full=B(0,+)-type amino acid transport protein; AltName: Full=D2h	5e-73	M1c	4.57649	0.0226053	0.146453
6884	BQ426333	sp|Q07837.2|SLC31_HUMAN RecName: Full=Neutral and basic amino acid transport protein rBAT; Short=NBAT; AltName: Full=B(0,+)-type amino acid transport protein; AltName: Full=D2h	5e-73	M1c	4.5183	0.00781915	0.0693614
6889	BQ426368	sp|A1ZA47.2|ZASP_DROME RecName: Full=PDZ and LIM domain protein Zasp; AltName: Full=Z band alternatively spliced PDZ-motif protein	3e-09	M2	2.55522	0.494725	0.774333
6890	BQ426368	sp|A1ZA47.2|ZASP_DROME RecName: Full=PDZ and LIM domain protein Zasp; AltName: Full=Z band alternatively spliced PDZ-motif protein	3e-09	M2	1.61005	0.666764	0.862533
6891	BQ426371			M3	16.0153	0.0932022	0.353893
6892	BQ426371			M3	18.3883	0.0596204	0.27087
6893	BQ426374	sp|Q642J5.1|RFOX1_DANRE RecName: Full=RNA binding protein fox-1 homolog 1; AltName: Full=Ataxin-2-binding protein 1; AltName: Full=Fox-1 homolog A	3e-37	M3	30.3331	0.354774	0.671216
6894	BQ426374	sp|Q642J5.1|RFOX1_DANRE RecName: Full=RNA binding protein fox-1 homolog 1; AltName: Full=Ataxin-2-binding protein 1; AltName: Full=Fox-1 homolog A	3e-37	M3	14.5014	0.186726	0.505979
6895	BQ426395	emb|CBN77719.1| Integrin alpha [Ectocarpus siliculosus]	3e-07	M1c	2.27634	1.64e-06	4.51941e-05
6896	BQ426395	emb|CBN77719.1| Integrin alpha [Ectocarpus siliculosus]	3e-07	M1c	3.28831	2.77e-06	7.27558e-05
6897	BQ426399	ref|NP_001161519.1| core binding factor beta subunit [Saccoglossus kowalevskii]	6e-57	M1c	11.3617	1.26e-07	4.0344e-06
6898	BQ426399	ref|NP_001161519.1| core binding factor beta subunit [Saccoglossus kowalevskii]	6e-57	M1c	11.7736	4.01e-08	1.41912e-06
6899	BQ426401	gb|EFX66029.1| bone morphogenetic protein [Daphnia pulex]	3e-67	M3	21.0498	0.844234	0.929376
6902	BQ426401	gb|EFX66029.1| bone morphogenetic protein [Daphnia pulex]	3e-67	M3	23.325	0.410346	0.711556
6907	BQ426424	sp|Q9D4D4.1|TKTL2_MOUSE RecName: Full=Transketolase-like protein 2	0	M3	15.2322	0.00109485	0.0151477
6908	BQ426424	sp|Q9D4D4.1|TKTL2_MOUSE RecName: Full=Transketolase-like protein 2	0	M3	11.3728	0.0137193	0.102956
6909	BQ426428			M4	0.918483	0.559365	0.813403
6910	BQ426428			M4	1.2938	0.129223	0.421885
6911	BQ426431	emb|CAD91448.1| ribosomal protein S17 [Crassostrea gigas]	2e-62	M4	2.79494	0.194739	0.51715
6912	BQ426431	emb|CAD91448.1| ribosomal protein S17 [Crassostrea gigas]	2e-62	M4	4.01195	0.0181325	0.124921
6915	BQ426796	gb|ADR70998.1| CuZnSOD [Crassostrea hongkongensis]	3e-83	M2	4.09756	0.290833	0.618579
6916	BQ426796	gb|ADR70998.1| CuZnSOD [Crassostrea hongkongensis]	3e-83	M2	2.95997	0.161368	0.468738
6917	BQ426799	ref|XP_002730946.1| PREDICTED: proteasome beta 5 subunit-like [Saccoglossus kowalevskii]	1e-108	M2	2.01013	0.0971529	0.362517
6918	BQ426799	ref|XP_002730946.1| PREDICTED: proteasome beta 5 subunit-like [Saccoglossus kowalevskii]	1e-108	M2	2.39823	0.316465	0.637382
6919	BQ426802			M2	3.19595	0.917526	0.960973
6920	BQ426802			M2	5.37162	0.762098	0.901689
6921	BQ426819	ref|XP_002130546.1| PREDICTED: similar to ring finger protein 180 [Ciona intestinalis]	4e-17	M2	3.35994	0.18677	0.505979
6922	BQ426819	ref|XP_002130546.1| PREDICTED: similar to ring finger protein 180 [Ciona intestinalis]	4e-17	M2	3.25044	0.173327	0.489848
6923	BQ426822	ref|XP_002425904.1| at-rich interactive domain-containing protein 5B, putative [Pediculus humanus corporis]	6e-40	M3	19.1986	0.630423	0.842852
6924	BQ426822	ref|XP_002425904.1| at-rich interactive domain-containing protein 5B, putative [Pediculus humanus corporis]	6e-40	M3	17.426	0.509715	0.782852
6925	BQ426825	sp|Q9W0P5.1|GALE_DROME RecName: Full=Probable UDP-glucose 4-epimerase; AltName: Full=Galactowaldenase; AltName: Full=UDP-galactose 4-epimerase	5e-17	M5	6.21169	0.36309	0.678494
6927	BQ426825	sp|Q9W0P5.1|GALE_DROME RecName: Full=Probable UDP-glucose 4-epimerase; AltName: Full=Galactowaldenase; AltName: Full=UDP-galactose 4-epimerase	5e-17	M4	4.88819	0.572436	0.816863
6928	BQ426834	ref|XP_003219027.1| PREDICTED: splicing factor U2AF 35 kDa subunit-like isoform 2 [Anolis carolinensis]	4e-85	M3	11.2527	0.667309	0.862533
6929	BQ426834	ref|XP_003219027.1| PREDICTED: splicing factor U2AF 35 kDa subunit-like isoform 2 [Anolis carolinensis]	4e-85	M3	5.37477	0.889404	0.949865
6930	BQ426854	ref|XP_002572968.1| cell polarity protein [Schistosoma mansoni]	9e-36	M2	4.59921	0.0813502	0.329121
6931	BQ426854	ref|XP_002572968.1| cell polarity protein [Schistosoma mansoni]	9e-36	M2	4.29878	0.303516	0.626125
6932	BQ426859	sp|Q6VVX2.1|C43BP_CRIGR RecName: Full=Collagen type IV alpha-3-binding protein; AltName: Full=Ceramide transfer protein	3e-77	M4	3.02037	0.761587	0.901647
6933	BQ426859	sp|Q6VVX2.1|C43BP_CRIGR RecName: Full=Collagen type IV alpha-3-binding protein; AltName: Full=Ceramide transfer protein	3e-77	M2	4.57954	0.64717	0.85054
6934	BQ426862	sp|P49230.1|PROF_ENTHI RecName: Full=Profilin	5e-08	M1e	10.2726	6.78e-08	2.32596e-06
6935	BQ426862	sp|P49230.1|PROF_ENTHI RecName: Full=Profilin	5e-08	M1e	9.9464	1.22e-07	3.98217e-06
6936	BQ426865	sp|Q6RWA9.1|AT1A_TAESO RecName: Full=Sodium/potassium-transporting ATPase subunit alpha; Short=Na(+)/K(+) ATPase alpha subunit; AltName: Full=Sodium pump subunit alpha; AltName: Full=TNaK1-alpha	0	M3	31.0001	0.0770451	0.319374
6937	BQ426865	sp|Q6RWA9.1|AT1A_TAESO RecName: Full=Sodium/potassium-transporting ATPase subunit alpha; Short=Na(+)/K(+) ATPase alpha subunit; AltName: Full=Sodium pump subunit alpha; AltName: Full=TNaK1-alpha	0	M3	37.1168	0.0419405	0.211999
6938	BQ426885	ref|XP_002753258.1| PREDICTED: ubiquitin carboxyl-terminal hydrolase 3 isoform 1 [Callithrix jacchus]	7e-80	M3	50.6179	0.181414	0.499111
6939	BQ426885	ref|XP_002753258.1| PREDICTED: ubiquitin carboxyl-terminal hydrolase 3 isoform 1 [Callithrix jacchus]	7e-80	M3	44.5489	0.548192	0.806167
6942	BQ426893	ref|XP_002730953.1| PREDICTED: polo-like kinase 1-like [Saccoglossus kowalevskii]	1e-145	M3	17.5566	0.0253447	0.156015
6943	BQ426893	ref|XP_002730953.1| PREDICTED: polo-like kinase 1-like [Saccoglossus kowalevskii]	1e-145	M3	7.14605	0.0292358	0.169079
6944	BQ426897	ref|NP_001165337.1| glyoxylate reductase/hydroxypyruvate reductase-like protein [Xenopus (Silurana) tropicalis]	2e-39	M4	1.89583	0.53512	0.798169
6945	BQ426897	ref|NP_001165337.1| glyoxylate reductase/hydroxypyruvate reductase-like protein [Xenopus (Silurana) tropicalis]	2e-39	M4	1.62968	0.37342	0.687157
6946	BQ427241	sp|P30682.3|GNAI_LYMST RecName: Full=Guanine nucleotide-binding protein G(i) subunit alpha; AltName: Full=Adenylate cyclase-inhibiting G alpha protein	0	M3	13.7264	0.0742847	0.312964
6947	BQ427241	sp|P30682.3|GNAI_LYMST RecName: Full=Guanine nucleotide-binding protein G(i) subunit alpha; AltName: Full=Adenylate cyclase-inhibiting G alpha protein	0	M3	10.6149	0.189177	0.508184
6954	BQ427273	gb|EGI65196.1| Protein SSXT [Acromyrmex echinatior]	7e-07	M2	8.55229	0.210175	0.537345
6955	BQ427273	gb|EGI65196.1| Protein SSXT [Acromyrmex echinatior]	7e-07	M2	8.52043	0.124852	0.414365
6956	BQ427277			M2	4.06121	0.165675	0.476842
6957	BQ427277			M3	18.2452	0.0838556	0.334032
6958	BQ427279	gb|ACQ90303.1| cytochrome P450 [Hyriopsis cumingii]	5e-50	M3	26.2173	0.382314	0.688821
6959	BQ427279	gb|ACQ90303.1| cytochrome P450 [Hyriopsis cumingii]	5e-50	M3	17.2418	0.174206	0.489848
6964	BH185495			M2	1.45765	0.43022	0.723518
6965	BH185495			M2	1.21897	0.604324	0.832919
6968	BQ427308	sp|P51893.1|SAHHA_XENLA RecName: Full=Adenosylhomocysteinase A; Short=AdoHcyase A; AltName: Full=S-adenosyl-L-homocysteine hydrolase A	0	M4	2.335	0.536334	0.798429
6969	BQ427308	sp|P51893.1|SAHHA_XENLA RecName: Full=Adenosylhomocysteinase A; Short=AdoHcyase A; AltName: Full=S-adenosyl-L-homocysteine hydrolase A	0	M4	2.18469	0.779756	0.908364
6972	BQ427329	gb|ABA46793.1| 60S ribosomal protein L13A [Mytilus edulis]	4e-90	M3	7.89029	0.00905648	0.0770833
6973	BQ427329	gb|ABA46793.1| 60S ribosomal protein L13A [Mytilus edulis]	4e-90	M3	3.21247	0.00298902	0.0339769
6978	CV089235	ref|NP_001171757.1| 40S ribosomal protein S24 [Saccoglossus kowalevskii]	1e-31	M2	17.6309	0.135602	0.430903
6979	CV089235	ref|NP_001171757.1| 40S ribosomal protein S24 [Saccoglossus kowalevskii]	1e-31	M2	10.6907	0.144937	0.447214
6996	CV089324			M2	28.4022	0.813885	0.918646
6997	CV089324			M2	32.9239	0.924717	0.964598
7024	CV132449	ref|YP_254649.1| cytochrome c oxidase subunit I [Crassostrea virginica]	1e-11	M2	44.1442	0.822988	0.922295
7025	CV132449	ref|YP_254649.1| cytochrome c oxidase subunit I [Crassostrea virginica]	1e-11	M2	46.2326	0.894116	0.952176
7060	CV088290	gb|ABA46793.1| 60S ribosomal protein L13A [Mytilus edulis]	4e-90	M2	3.45626	0.00185932	0.0234122
7061	CV088290	gb|ABA46793.1| 60S ribosomal protein L13A [Mytilus edulis]	4e-90	M2	4.83499	0.000131134	0.00256321
7066	CV088330	gb|ABM66066.1| putative period clock protein [Mytilus galloprovincialis]	7e-19	M4	4.99624	0.416828	0.715718
7067	CV088330	gb|ABM66066.1| putative period clock protein [Mytilus galloprovincialis]	7e-19	M4	4.18764	0.246841	0.576705
7070	CV133185	ref|XP_002738978.1| PREDICTED: CG6422-like [Saccoglossus kowalevskii]	1e-129	M3	6.99534	0.0203037	0.135439
7071	CV133185	ref|XP_002738978.1| PREDICTED: CG6422-like [Saccoglossus kowalevskii]	1e-129	M3	6.55467	0.000853603	0.0123145
7082	CD647957	gb|ABD47746.1| Mnk [Aplysia californica]	1e-148	M3	7.96005	0.0409949	0.209142
7083	CD647957	gb|ABD47746.1| Mnk [Aplysia californica]	1e-148	M3	9.12505	0.0134215	0.101837
7094	CD648120	gb|AAP83794.1| ferritin GF2 [Crassostrea gigas]	7e-86	M3	6.55832	0.416619	0.715718
7095	CD648120	gb|AAP83794.1| ferritin GF2 [Crassostrea gigas]	7e-86	M2	7.03365	0.332796	0.652057
7126	CD648704			M4	17.7752	0.381245	0.688276
7127	CD648704			M4	16.5766	0.4375	0.729214
7132	CD648855			M4	12.7762	0.695501	0.875878
7133	CD648855			M4	9.19291	0.475026	0.757608
7134	CD648865	dbj|BAF63639.1| calreticulin [Crassostrea gigas]	1e-126	M2	7.74757	0.0732745	0.310522
7135	CD648865	dbj|BAF63639.1| calreticulin [Crassostrea gigas]	1e-126	M2	14.4501	0.216665	0.54568
7136	CD648877	ref|XP_002732542.1| PREDICTED: HLA-B associated transcript 5-like [Saccoglossus kowalevskii]	1e-114	M2	44.3911	0.842333	0.928851
7137	CD648877	ref|XP_002732542.1| PREDICTED: HLA-B associated transcript 5-like [Saccoglossus kowalevskii]	1e-114	M2	32.054	0.827677	0.924504
7154	CD646431	sp|Q90YP3.1|RS28_ICTPU RecName: Full=40S ribosomal protein S28	2e-19	M5	13.3809	0.367224	0.682104
7155	CD646431	sp|Q90YP3.1|RS28_ICTPU RecName: Full=40S ribosomal protein S28	2e-19	M5	13.57	0.699144	0.876893
7162	CD646718			M3	23.9463	0.0154604	0.111723
7163	CD646718			M3	20.0225	0.0148117	0.10849
7164	CD649252	sp|Q99020.1|ROAA_MOUSE RecName: Full=Heterogeneous nuclear ribonucleoprotein A/B; Short=hnRNP A/B; AltName: Full=CArG-binding factor-A; Short=CBF-A	3e-47	M5	9.98323	0.217671	0.545721
7165	CD649252	sp|Q99020.1|ROAA_MOUSE RecName: Full=Heterogeneous nuclear ribonucleoprotein A/B; Short=hnRNP A/B; AltName: Full=CArG-binding factor-A; Short=CBF-A	3e-47	M5	10.9046	0.576844	0.820368
7170	CD646962	gb|ACA34372.1| alpha-amylase [Mytilus edulis]	1e-167	M5	11.5758	0.483537	0.764293
7171	CD646962	gb|ACA34372.1| alpha-amylase [Mytilus edulis]	1e-167	M5	13.4666	0.379979	0.688276
7172	CD646972			M4	2.59034	0.273906	0.604392
7173	CD646972			M4	2.63798	0.188048	0.506885
7174	CD646988			M4	2.92875	0.121422	0.40718
7175	CD646988			M4	3.02196	0.237656	0.568278
7182	CD647268			M2	3.75728	0.230966	0.562623
7183	CD647268			M2	4.03144	0.00798962	0.0700475
7186	CD647640	ref|XP_002742284.1| PREDICTED: eukaryotic translation initiation factor 4A-like [Saccoglossus kowalevskii]	0	M2	4.02705	0.740953	0.895097
7187	CD647640	ref|XP_002742284.1| PREDICTED: eukaryotic translation initiation factor 4A-like [Saccoglossus kowalevskii]	0	M2	2.67138	0.419958	0.716982
7192	CD647726			M3	12.0269	0.424395	0.718873
7193	CD647726			M3	10.0904	0.306591	0.62813
7198	CD647209	ref|XP_002740279.1| PREDICTED: origin recognition complex subunit 5-like [Saccoglossus kowalevskii]	1e-61	M4	2.55032	0.267773	0.596984
7199	CD647209	ref|XP_002740279.1| PREDICTED: origin recognition complex subunit 5-like [Saccoglossus kowalevskii]	1e-61	M4	2.55	0.513559	0.785652
7202	CX069120	ref|XP_001334803.4| PREDICTED: collagen alpha-4(VI) chain-like [Danio rerio]	3e-34	M6	6.23636	0.538875	0.800457
7203	CX069120	ref|XP_001334803.4| PREDICTED: collagen alpha-4(VI) chain-like [Danio rerio]	3e-34	M6	4.58583	0.771299	0.905353
7208	AJ563466	sp|Q7KF90.1|RL31_SPOFR RecName: Full=60S ribosomal protein L31	1e-45	M6	3.07077	0.379029	0.688276
7209	AJ563466	sp|Q7KF90.1|RL31_SPOFR RecName: Full=60S ribosomal protein L31	1e-45	M6	2.97057	0.200641	0.523316
7238	CD526817	gb|ABX44817.1| putative 60S ribosomal protein RPL14 [Flustra foliacea]	5e-19	M4	6.99957	0.00266044	0.0314943
7239	CD526817	gb|ABX44817.1| putative 60S ribosomal protein RPL14 [Flustra foliacea]	5e-19	M4	8.00814	0.0288272	0.168096
7266	CB617518	gb|EFN82604.1| Serine/threonine-protein kinase mig-15 [Harpegnathos saltator]	1e-166	M3	26.0779	0.12538	0.415663
7267	CB617518	gb|EFN82604.1| Serine/threonine-protein kinase mig-15 [Harpegnathos saltator]	1e-166	M3	26.4297	0.117944	0.402248
7268	CB617521	sp|Q5R4R4.1|LS14A_PONAB RecName: Full=Protein LSM14 homolog A; AltName: Full=Protein FAM61A; AltName: Full=RNA-associated protein 55A	1e-43	M3	36.5278	0.0952266	0.357711
7269	CB617521	sp|Q5R4R4.1|LS14A_PONAB RecName: Full=Protein LSM14 homolog A; AltName: Full=Protein FAM61A; AltName: Full=RNA-associated protein 55A	1e-43	M3	42.5626	0.0650562	0.287619
7274	CB617542	ref|ZP_07721943.1| putative integral membrane protein [Algoriphagus sp. PR1]	1e-28	M2	3.38688	0.635299	0.843553
7275	CB617542	ref|ZP_07721943.1| putative integral membrane protein [Algoriphagus sp. PR1]	1e-28	M2	4.89435	0.598096	0.831249
7276	CX069145	gb|ABW90414.1| putative ribosomal protein S4 [Barentsia elongata]	1e-114	M4	17.2059	0.287279	0.615801
7277	CX069145	gb|ABW90414.1| putative ribosomal protein S4 [Barentsia elongata]	1e-114	M4	14.5428	0.320624	0.639727
7348	BG624133			M2	8.61651	0.0309457	0.174938
7349	BG624133			M2	5.53155	0.261801	0.591791
7366	BG624427			M2	57.9444	0.584856	0.824093
7367	BG624427			M2	53.347	0.490156	0.770769
7418	BG624688	sp|P68370.1|TBA1A_RAT RecName: Full=Tubulin alpha-1A chain; AltName: Full=Alpha-tubulin 1; AltName: Full=Tubulin alpha-1 chain	1e-143	M2	2.88119	0.0401508	0.206402
7419	BG624688	sp|P68370.1|TBA1A_RAT RecName: Full=Tubulin alpha-1A chain; AltName: Full=Alpha-tubulin 1; AltName: Full=Tubulin alpha-1 chain	1e-143	M4	1.34182	0.240025	0.571505
7460	BQ427356	sp|P18101.2|RL40_DROME RecName: Full=Ubiquitin-60S ribosomal protein L40; AltName: Full=CEP52; Contains: RecName: Full=Ubiquitin; Contains: RecName: Full=60S ribosomal protein L40; Flags: Precursor	1e-68	M6	2.3317	0.598247	0.831249
7461	BQ427356	sp|P18101.2|RL40_DROME RecName: Full=Ubiquitin-60S ribosomal protein L40; AltName: Full=CEP52; Contains: RecName: Full=Ubiquitin; Contains: RecName: Full=60S ribosomal protein L40; Flags: Precursor	1e-68	M6	3.95313	0.415693	0.71523
7462	BQ427363	sp|P17248.3|SYWC_BOVIN RecName: Full=Tryptophanyl-tRNA synthetase, cytoplasmic; AltName: Full=Tryptophan--tRNA ligase; Short=TrpRS; Contains: RecName: Full=T1-TrpRS; Contains: RecName: Full=T2-TrpRS	1e-173	M6	3.49109	0.554521	0.810212
7463	BQ427363	sp|P17248.3|SYWC_BOVIN RecName: Full=Tryptophanyl-tRNA synthetase, cytoplasmic; AltName: Full=Tryptophan--tRNA ligase; Short=TrpRS; Contains: RecName: Full=T1-TrpRS; Contains: RecName: Full=T2-TrpRS	1e-173	M6	4.15436	0.757634	0.901647
7464	BQ427365	gb|EAW75997.1| topoisomerase (DNA) I, isoform CRA_c [Homo sapiens]	7e-42	M6	6.43719	0.519185	0.789462
7465	BQ427365	gb|EAW75997.1| topoisomerase (DNA) I, isoform CRA_c [Homo sapiens]	7e-42	M6	5.15009	0.6332	0.842852
7506	BQ426706	sp|P37879.1|SYK_CRIGR RecName: Full=Lysyl-tRNA synthetase; AltName: Full=Lysine--tRNA ligase; Short=LysRS	0	M3	10.9341	0.00497363	0.0497659
7507	BQ426706	sp|P37879.1|SYK_CRIGR RecName: Full=Lysyl-tRNA synthetase; AltName: Full=Lysine--tRNA ligase; Short=LysRS	0	M3	5.2345	0.00236707	0.0284217
7508	BQ426710	gb|ACL31211.1| alternative oxidase [Crassostrea gigas]	2e-98	M1b	1.73514	0.0121831	0.0952551
7509	BQ426710	gb|ACL31211.1| alternative oxidase [Crassostrea gigas]	2e-98	M1b	1.97067	0.012758	0.0979276
7510	BQ426714	gb|AAB62936.1| PP2A inhibitor [Tetraodon fluviatilis]	4e-99	M1grey	0.896024	0.318536	0.638498
7511	BQ426714	gb|AAB62936.1| PP2A inhibitor [Tetraodon fluviatilis]	4e-99	M1grey	0.845355	0.295053	0.622241
7514	BQ426733	sp|Q9P225.3|DYH2_HUMAN RecName: Full=Dynein heavy chain 2, axonemal; AltName: Full=Axonemal beta dynein heavy chain 2; AltName: Full=Ciliary dynein heavy chain 2; AltName: Full=Dynein heavy chain domain-containing protein 3	1e-114	M3	38.0825	0.238	0.568696
7515	BQ426733	sp|Q9P225.3|DYH2_HUMAN RecName: Full=Dynein heavy chain 2, axonemal; AltName: Full=Axonemal beta dynein heavy chain 2; AltName: Full=Ciliary dynein heavy chain 2; AltName: Full=Dynein heavy chain domain-containing protein 3	1e-114	M3	10.7373	0.140489	0.438149
7520	BH180988			M3	38.2834	0.0715	0.307003
7521	BH180988			M3	34.9991	0.0821385	0.331512
7522	CX710910	sp|Q9ZVX1.1|UBC23_ARATH RecName: Full=Probable ubiquitin-conjugating enzyme E2 23; AltName: Full=Ubiquitin carrier protein 23	5e-41	M1a	2.56105	0.0491014	0.239493
7523	CX710910	sp|Q9ZVX1.1|UBC23_ARATH RecName: Full=Probable ubiquitin-conjugating enzyme E2 23; AltName: Full=Ubiquitin carrier protein 23	5e-41	M1a	3.04406	0.00206179	0.0255783
7524	BQ426761	ref|XP_002738324.1| PREDICTED: Transmembrane protein 59-like [Saccoglossus kowalevskii]	4e-44	M3	16.5811	0.0259002	0.157462
7527	BQ426761	ref|XP_002738324.1| PREDICTED: Transmembrane protein 59-like [Saccoglossus kowalevskii]	4e-44	M6	1.39746	0.429414	0.723518
7528	BQ426764			M4	2.68399	0.975615	0.985878
7529	BQ426764			M4	2.1303	0.974621	0.985878
7530	BQ426778	gb|ADT82651.1| acetyl-CoA carboxylase alpha [Ctenopharyngodon idella]	2e-41	M3	16.9822	0.241807	0.57331
7531	BQ426778	gb|ADT82651.1| acetyl-CoA carboxylase alpha [Ctenopharyngodon idella]	2e-41	M3	13.0892	0.190864	0.511709
7532	BQ426781	sp|Q9Y3P9.3|RBGP1_HUMAN RecName: Full=Rab GTPase-activating protein 1; AltName: Full=GAP and centrosome-associated protein; AltName: Full=Rab6 GTPase-activating protein GAPCenA	0	M1grey	1.03773	0.770795	0.905353
7533	BQ426781	sp|Q9Y3P9.3|RBGP1_HUMAN RecName: Full=Rab GTPase-activating protein 1; AltName: Full=GAP and centrosome-associated protein; AltName: Full=Rab6 GTPase-activating protein GAPCenA	0	M1grey	1.09903	0.54837	0.806167
7534	BQ426784	ref|XP_002431420.1| Condensin complex subunit, putative [Pediculus humanus corporis]	3e-14	M3	13.1369	0.249599	0.578502
7535	BQ426784	ref|XP_002431420.1| Condensin complex subunit, putative [Pediculus humanus corporis]	3e-14	M3	9.68426	0.584253	0.824093
7536	BQ426787			M3	30.2054	0.540715	0.801567
7537	BQ426787			M3	36.9725	0.605419	0.832919
7538	BQ427150			M3	12.1159	0.49135	0.770844
7539	BQ427150			M3	5.90587	0.54663	0.806167
7540	BQ427154	ref|XP_002731399.1| PREDICTED: Yippee-type zinc-binding protein, putative-like [Saccoglossus kowalevskii]	2e-57	M3	34.6836	0.0393959	0.204397
7541	BQ427154	ref|XP_002731399.1| PREDICTED: Yippee-type zinc-binding protein, putative-like [Saccoglossus kowalevskii]	2e-57	M3	38.2322	0.063613	0.283433
7544	BQ427162	gb|ACU33971.1| ras family-like protein [Crassostrea angulata]	2e-80	M3	24.0723	0.632801	0.842852
7545	BQ427162	gb|ACU33971.1| ras family-like protein [Crassostrea angulata]	2e-80	M3	25.0722	0.565226	0.814636
7546	BQ427172	ref|XP_002739808.1| PREDICTED: CG3436-like [Saccoglossus kowalevskii]	1e-154	M3	25.8377	0.0857517	0.337585
7547	BQ427172	ref|XP_002739808.1| PREDICTED: CG3436-like [Saccoglossus kowalevskii]	1e-154	M3	34.8531	0.0406479	0.208639
7548	BQ427176	sp|P46871.1|KRP95_STRPU RecName: Full=Kinesin-II 95 kDa subunit; AltName: Full=KRP-85/95 95 kDa subunit	3e-61	M2	42.5113	0.255722	0.585254
7549	BQ427176	sp|P46871.1|KRP95_STRPU RecName: Full=Kinesin-II 95 kDa subunit; AltName: Full=KRP-85/95 95 kDa subunit	3e-61	M2	47.8449	0.239993	0.571505
7550	BQ427179			M3	24.8965	0.598341	0.831249
7552	BQ427179			M3	24.8936	0.912435	0.959227
7553	BQ427182	gb|AAU95793.1| dual oxidase 1 [Lytechinus variegatus]	1e-179	M3	12.4069	0.978487	0.987033
7554	BQ427182	gb|AAU95793.1| dual oxidase 1 [Lytechinus variegatus]	1e-179	M3	19.889	0.948054	0.976519
7557	BQ427204			M3	23.5292	0.141904	0.440926
7558	BQ427204			M3	19.693	0.0719536	0.307771
7559	BQ427206			M2	1.8769	0.193208	0.515449
7560	BQ427206			M2	2.07489	0.120384	0.405948
7561	BQ427210	gb|AAP83794.1| ferritin GF2 [Crassostrea gigas]	1e-92	M3	14.6679	0.596558	0.83112
7562	BQ427210	gb|AAP83794.1| ferritin GF2 [Crassostrea gigas]	1e-92	M3	12.7614	0.773803	0.905751
7563	BQ427225	gb|AAW26079.1| SJCHGC05377 protein [Schistosoma japonicum]	3e-14	M1grey	1.44078	0.224743	0.554198
7564	BQ427225	gb|AAW26079.1| SJCHGC05377 protein [Schistosoma japonicum]	3e-14	M1grey	1.62968	0.0939769	0.355
7565	BQ427230	ref|NP_001019550.1| casein kinase 1, gamma 2a [Danio rerio]	3e-07	M3	17.8835	0.123462	0.410969
7566	BQ427230	ref|NP_001019550.1| casein kinase 1, gamma 2a [Danio rerio]	3e-07	M3	25.502	0.110933	0.389308
7569	BQ427236			M3	43.9415	0.0231071	0.147973
7570	BQ427236			M3	39.4782	0.0065836	0.0613132
7577	CV087506			M3	14.125	0.0261011	0.158397
7578	CV087506			M3	13.569	0.0478515	0.234514
7605	CV132211			M2	3.34633	0.699102	0.876893
7606	CV132211			M2	3.38444	0.711011	0.883652
7611	CV132253			M3	18.1982	0.109148	0.385456
7612	CV132253			M3	22.3216	0.0836981	0.333799
7615	CV132263	ref|XP_002739781.1| PREDICTED: CG12129-like [Saccoglossus kowalevskii]	4e-98	M2	4.9323	0.490969	0.770811
7616	CV132263	ref|XP_002739781.1| PREDICTED: CG12129-like [Saccoglossus kowalevskii]	4e-98	M2	5.45123	0.713108	0.884459
7617	CV132268	gb|ACR24948.1| ribosomal protein L15 [Lepidochitona cinerea]	7e-85	M3	6.69936	0.661212	0.860649
7618	CV132268	gb|ACR24948.1| ribosomal protein L15 [Lepidochitona cinerea]	7e-85	M3	6.09426	0.118722	0.403175
7621	CV132295	ref|XP_002194215.1| PREDICTED: similar to multiple EGF-like-domains 6 [Taeniopygia guttata]	3e-31	M2	42.7497	0.803512	0.913488
7622	CV132295	ref|XP_002194215.1| PREDICTED: similar to multiple EGF-like-domains 6 [Taeniopygia guttata]	3e-31	M2	43.1858	0.525579	0.791664
7645	CV088232			M2	65.3585	0.605515	0.832919
7646	CV088232			M2	61.8861	0.738161	0.893557
7653	CV088278	sp|P92177.2|1433E_DROME RecName: Full=14-3-3 protein epsilon; AltName: Full=Suppressor of Ras1 3-9	1e-105	M3	23.7095	0.653932	0.856455
7654	CV088278	sp|P92177.2|1433E_DROME RecName: Full=14-3-3 protein epsilon; AltName: Full=Suppressor of Ras1 3-9	1e-105	M3	28.2474	0.418546	0.716982
7655	CV132796			M2	4.00134	0.000702141	0.0103738
7656	CV132796			M2	3.77766	0.0014844	0.0199532
7663	CV132839			M4	15.8102	0.115497	0.39691
7664	CV132839			M4	13.226	0.105165	0.376552
7667	CK172312	gb|AAT44355.1| fatty acid binding protein [Crassostrea gigas]	4e-16	M3	35.0543	0.000204006	0.00372754
7668	CK172312	gb|AAT44355.1| fatty acid binding protein [Crassostrea gigas]	4e-16	M3	34.7376	0.000133934	0.00260281
7669	CK172340			M3	26.806	0.499185	0.776612
7670	CK172340			M3	25.2125	0.523347	0.790784
7675	CK172315	gb|AAT44352.1| cavortin [Crassostrea gigas]	6e-91	M5	16.2733	0.887898	0.949226
7676	CK172315	gb|AAT44352.1| cavortin [Crassostrea gigas]	6e-91	M5	20.595	0.663057	0.861155
7677	CK172343			M3	14.1099	0.119244	0.404131
7678	CK172343			M3	14.1857	0.103888	0.375096
7689	CK172416	gb|AAT44356.1| sodium/glucose cotransporter [Crassostrea gigas]	1e-153	M3	31.4557	0.617253	0.836775
7690	CK172416	gb|AAT44356.1| sodium/glucose cotransporter [Crassostrea gigas]	1e-153	M3	29.2619	0.297453	0.623464
7691	CK172320	emb|CAX75732.1| tRNA 2'-phosphotransferase 1 [Schistosoma japonicum]	2e-56	M3	4.84581	0.264121	0.594082
7692	CK172320	emb|CAX75732.1| tRNA 2'-phosphotransferase 1 [Schistosoma japonicum]	2e-56	M3	5.54987	0.380225	0.688276
7693	CK172347	ref|NP_001087042.1| lysosomal-associated membrane protein 1 [Xenopus laevis]	1e-27	M3	21.6589	0.000262821	0.00460211
7694	CK172347	ref|NP_001087042.1| lysosomal-associated membrane protein 1 [Xenopus laevis]	1e-27	M3	13.5516	0.00107283	0.0149044
7711	CD648084			M4	6.81481	0.402415	0.703912
7712	CD648084			M4	8.02146	0.39754	0.699046
7713	CD648091			M5	22.1521	0.75092	0.898431
7714	CD648091			M5	23.7398	0.835708	0.927846
7719	CD648231			M2	40.744	0.278953	0.608776
7720	CD648231			M2	45.2851	0.482704	0.763695
7721	CD648240			M5	16.3013	0.91175	0.959227
7722	CD648240			M5	16.4183	0.711232	0.883652
7733	CD648525	sp|P11833.1|TBB_PARLI RecName: Full=Tubulin beta chain; AltName: Full=Beta-tubulin	0	M3	11.2391	0.427716	0.722604
7734	CD648525	sp|P11833.1|TBB_PARLI RecName: Full=Tubulin beta chain; AltName: Full=Beta-tubulin	0	M3	6.07592	0.347473	0.666403
7747	CD648799	emb|CAX75732.1| tRNA 2'-phosphotransferase 1 [Schistosoma japonicum]	2e-56	M5	17.8902	0.425411	0.720157
7748	CD648799	emb|CAX75732.1| tRNA 2'-phosphotransferase 1 [Schistosoma japonicum]	2e-56	M5	16.7505	0.321823	0.641356
7781	CD646642	ref|XP_002731306.1| PREDICTED: coiled-coil domain containing 97-like [Saccoglossus kowalevskii]	6e-32	M5	2.88478	0.811574	0.917764
7782	CD646642	ref|XP_002731306.1| PREDICTED: coiled-coil domain containing 97-like [Saccoglossus kowalevskii]	6e-32	M5	5.07177	0.716244	0.886276
7787	CD646902	dbj|BAE19914.1| cAMP-dependent protein kinase A catalytic subunit [Hydroides elegans]	1e-170	M3	30.7877	0.941077	0.973479
7788	CD646902	dbj|BAE19914.1| cAMP-dependent protein kinase A catalytic subunit [Hydroides elegans]	1e-170	M3	27.8317	0.992862	0.995824
7793	CD646944	ref|XP_003223373.1| PREDICTED: zinc finger CCHC domain-containing protein 7-like [Anolis carolinensis]	2e-28	M4	1.77837	0.639688	0.846937
7794	CD646944	ref|XP_003223373.1| PREDICTED: zinc finger CCHC domain-containing protein 7-like [Anolis carolinensis]	2e-28	M2	1.53858	0.933049	0.969978
7795	AM237772			M4	9.95694	0.0110978	0.0890476
7796	AM237772			M4	9.43063	0.0178874	0.123739
7799	AJ565747	sp|P83606.2|BMTI6_BOOMI RecName: Full=Kunitz-type serine protease inhibitor 6; Short=BmTI-6	2e-15	M5	33.3781	0.732546	0.893297
7800	AJ565747	sp|P83606.2|BMTI6_BOOMI RecName: Full=Kunitz-type serine protease inhibitor 6; Short=BmTI-6	2e-15	M5	42.4392	0.663686	0.861511
7801	AJ565804	gb|ACJ22636.1| CAP protein [Hapalochlaena maculosa]	3e-33	M5	34.2455	0.25787	0.58737
7802	AJ565804	gb|ACJ22636.1| CAP protein [Hapalochlaena maculosa]	3e-33	M5	36.4148	0.124689	0.414275
7807	AJ565750			M5	42.2155	0.247277	0.577324
7808	AJ565750			M5	42.7154	0.246265	0.5765
7809	AJ565814	sp|Q6DG22.2|ADA_DANRE RecName: Full=Adenosine deaminase; AltName: Full=Adenosine aminohydrolase	4e-84	M5	20.4972	0.345899	0.665663
7810	AJ565814	sp|Q6DG22.2|ADA_DANRE RecName: Full=Adenosine deaminase; AltName: Full=Adenosine aminohydrolase	4e-84	M5	18.0285	0.273882	0.604392
7815	AJ565758			M5	13.3266	0.803292	0.913488
7816	AJ565758			M5	19.7372	0.73701	0.893557
7817	AJ565816			M5	13.2508	0.438336	0.729214
7818	AJ565816			M5	20.3449	0.343769	0.663152
7821	AM237800			M4	10.1155	0.0107611	0.0869683
7822	AM237800			M4	9.9732	0.138379	0.433982
7823	AJ565761			M5	16.7523	0.802839	0.913488
7824	AJ565761			M5	15.4391	0.977186	0.986872
7825	AJ565818	sp|Q55FM5.1|MTPN_DICDI RecName: Full=Myotrophin homolog	2e-27	M4	7.15971	0.830045	0.925823
7826	AJ565818	sp|Q55FM5.1|MTPN_DICDI RecName: Full=Myotrophin homolog	2e-27	M4	4.05612	0.628993	0.842852
7829	AJ563476	sp|P84100.1|RL19_RAT RecName: Full=60S ribosomal protein L19	2e-50	M5	15.5688	0.0732619	0.310522
7830	AJ563476	sp|P84100.1|RL19_RAT RecName: Full=60S ribosomal protein L19	2e-50	M5	7.99396	0.136855	0.432705
7851	CX069198	ref|NP_001089867.1| solute carrier family 3 (cystine, dibasic and neutral amino acid transporters, activator of cystine, dibasic and neutral amino acid transport), member 1 [Xenopus laevis]	5e-66	M1c	4.92649	0.0304866	0.173135
7852	CX069198	ref|NP_001089867.1| solute carrier family 3 (cystine, dibasic and neutral amino acid transporters, activator of cystine, dibasic and neutral amino acid transport), member 1 [Xenopus laevis]	5e-66	M1c	5.62453	0.00748116	0.0668927
7855	CX069201	gb|AAN05596.1| ribosomal protein L [Argopecten irradians]	1e-134	M4	9.57922	0.43997	0.729214
7856	CX069201	gb|AAN05596.1| ribosomal protein L [Argopecten irradians]	1e-134	M4	9.65991	0.194225	0.51676
7865	CB617486			M4	3.72101	0.557102	0.810987
7866	CB617486			M4	5.43453	0.58867	0.825569
7867	CB617501	ref|XP_002738323.1| PREDICTED: zonadhesin-like [Saccoglossus kowalevskii]	3e-36	M3	7.4096	0.00825025	0.0716727
7868	CB617501	ref|XP_002738323.1| PREDICTED: zonadhesin-like [Saccoglossus kowalevskii]	3e-36	M3	6.76367	0.00883169	0.0757453
7873	CB617510	gb|EGI63540.1| NADH dehydrogenase [ubiquinone] iron-sulfur protein 7, mitochondrial [Acromyrmex echinatior]	5e-67	M4	6.16413	0.012394	0.0963779
7874	CB617510	gb|EGI63540.1| NADH dehydrogenase [ubiquinone] iron-sulfur protein 7, mitochondrial [Acromyrmex echinatior]	5e-67	M4	5.68817	0.0503073	0.243707
7875	CF369140			M5	31.1297	0.468229	0.751761
7876	CF369140			M5	16.2346	0.549107	0.806508
7881	CF369137			M5	12.6027	0.802759	0.913488
7882	CF369137			M5	10.2565	0.679794	0.870654
7917	CV088800	sp|P0CG68.1|UBC_PIG RecName: Full=Polyubiquitin-C; Contains: RecName: Full=Ubiquitin-related; Contains: RecName: Full=Ubiquitin; Flags: Precursor	1e-125	M4	1.66198	0.151221	0.45272
7918	CV088800	sp|P0CG68.1|UBC_PIG RecName: Full=Polyubiquitin-C; Contains: RecName: Full=Ubiquitin-related; Contains: RecName: Full=Ubiquitin; Flags: Precursor	1e-125	M4	1.92508	0.0280341	0.166227
7923	AJ565586			M5	11.935	0.25446	0.583558
7924	AJ565586			M5	5.08834	0.457995	0.74559
7925	AJ565623			M5	29.9234	0.552949	0.808971
7926	AJ565623			M5	24.1118	0.280033	0.609192
7929	AJ565717	emb|CAD89885.1| ribosomal protein L7 [Crassostrea gigas]	1e-137	M5	7.90888	0.290095	0.618579
7930	AJ565717	emb|CAD89885.1| ribosomal protein L7 [Crassostrea gigas]	1e-137	M5	8.38852	0.38169	0.688276
7931	AJ565589	sp|P54727.1|RD23B_HUMAN RecName: Full=UV excision repair protein RAD23 homolog B; Short=HR23B; Short=hHR23B; AltName: Full=XP-C repair-complementing complex 58 kDa protein; Short=p58	2e-62	M4	4.02519	0.472686	0.756908
7932	AJ565589	sp|P54727.1|RD23B_HUMAN RecName: Full=UV excision repair protein RAD23 homolog B; Short=HR23B; Short=hHR23B; AltName: Full=XP-C repair-complementing complex 58 kDa protein; Short=p58	2e-62	M4	4.13779	0.362371	0.678335
7933	AJ565629	gb|ADR63290.1| F-type lectin [Pinctada martensi]	2e-13	M5	29.4043	0.520254	0.790254
7934	AJ565629	gb|ADR63290.1| F-type lectin [Pinctada martensi]	2e-13	M5	27.2375	0.354662	0.671216
7935	AJ565676	gb|ACG76240.1| putative SERF-like protein [Amblyomma americanum]	2e-09	M4	9.73581	0.229678	0.560509
7936	AJ565676	gb|ACG76240.1| putative SERF-like protein [Amblyomma americanum]	2e-09	M4	8.57013	0.235387	0.566313
7939	AJ565596	gb|ABW90414.1| putative ribosomal protein S4 [Barentsia elongata]	1e-114	M5	17.7725	0.0773573	0.319896
7940	AJ565596	gb|ABW90414.1| putative ribosomal protein S4 [Barentsia elongata]	1e-114	M5	18.3006	0.12549	0.415663
7941	AJ565604			M5	21.1892	0.693966	0.875793
7942	AJ565604			M5	18.8776	0.775681	0.906444
7943	AJ565680	sp|Q66KU4.1|RL36_XENLA RecName: Full=60S ribosomal protein L36	1e-31	M5	19.1814	0.62214	0.839407
7944	AJ565680	sp|Q66KU4.1|RL36_XENLA RecName: Full=60S ribosomal protein L36	1e-31	M5	22.9204	0.383248	0.689395
7945	AJ565721			M5	31.0163	0.287386	0.615801
7946	AJ565721			M5	29.1933	0.300315	0.623496
7947	AJ565598			M5	9.44112	0.738447	0.893557
7948	AJ565598			M5	8.24702	0.909788	0.959227
7949	AJ565639			M4	5.9701	0.446202	0.733343
7950	AJ565639			M4	5.80188	0.412577	0.71328
7951	AJ565683	ref|XP_002569843.1| ankyrin repeat-containing [Schistosoma mansoni]	5e-88	M4	7.10639	0.182253	0.50101
7952	AJ565683	ref|XP_002569843.1| ankyrin repeat-containing [Schistosoma mansoni]	5e-88	M4	8.84037	0.139335	0.435761
7953	AJ565724	gb|EFX74564.1| Endoribonuclease-like protein [Daphnia pulex]	5e-65	M5	33.8173	0.117322	0.400852
7954	AJ565724	gb|EFX74564.1| Endoribonuclease-like protein [Daphnia pulex]	5e-65	M5	31.9326	0.0567699	0.264773
7963	BG624324			M2	4.57263	0.784228	0.910734
7964	BG624324			M2	5.58598	0.862616	0.937941
7969	BG624381			M4	9.23255	0.304804	0.627142
7970	BG624381			M4	8.14936	0.189246	0.508184
7971	BG624326			M4	6.78922	0.277552	0.607519
7972	BG624326			M4	6.40195	0.208414	0.534468
7991	BG624644			M4	2.06455	0.972808	0.985496
7992	BG624644			M4	2.24931	0.317675	0.637625
8005	BG624631	sp|P30163.1|ACT2_ONCVO RecName: Full=Actin-2; Flags: Precursor	0	M4	4.08919	0.0729385	0.310012
8006	BG624631	sp|P30163.1|ACT2_ONCVO RecName: Full=Actin-2; Flags: Precursor	0	M4	3.76112	0.072649	0.309564
8015	BG624649	sp|Q0PGG4.1|ACTB_BOSMU RecName: Full=Actin, cytoplasmic 1; AltName: Full=Beta-actin; Contains: RecName: Full=Actin, cytoplasmic 1, N-terminally processed	0	M4	4.96576	0.557222	0.810987
8016	BG624649	sp|Q0PGG4.1|ACTB_BOSMU RecName: Full=Actin, cytoplasmic 1; AltName: Full=Beta-actin; Contains: RecName: Full=Actin, cytoplasmic 1, N-terminally processed	0	M4	4.36468	0.45966	0.74559
8029	BG624948	gb|EFN65029.1| Putative leucine-rich repeat-containing protein DDB0188916 [Camponotus floridanus]	5e-25	M2	2.24263	0.951571	0.978343
8030	BG624948	gb|EFN65029.1| Putative leucine-rich repeat-containing protein DDB0188916 [Camponotus floridanus]	5e-25	M2	2.76809	0.485187	0.76582
8129	BQ426466			M3	25.8781	0.793727	0.911533
8130	BQ426466			M3	41.2914	0.739138	0.893557
8133	BQ426476	ref|XP_002741733.1| PREDICTED: regulator of nonsense transcripts 1-like, partial [Saccoglossus kowalevskii]	1e-110	M3	25.9735	0.521595	0.790267
8134	BQ426476	ref|XP_002741733.1| PREDICTED: regulator of nonsense transcripts 1-like, partial [Saccoglossus kowalevskii]	1e-110	M3	27.5166	0.827709	0.924504
8135	BQ426479	gb|AAP06498.1| similar to GenBank Accession Number Z29075 myophilin antigen in Echinococcus granulosus [Schistosoma japonicum]	1e-53	M3	24.1532	0.270959	0.600401
8136	BQ426479	gb|AAP06498.1| similar to GenBank Accession Number Z29075 myophilin antigen in Echinococcus granulosus [Schistosoma japonicum]	1e-53	M3	22.8685	0.504803	0.779581
8137	BQ426495			M3	15.6399	0.445149	0.732545
8138	BQ426495			M3	13.6125	0.284583	0.613312
8141	BQ426504	gb|ADZ48236.1| AP-1 protein [Ruditapes philippinarum]	1e-54	M3	11.7042	0.0171514	0.120382
8142	BQ426504	gb|ADZ48236.1| AP-1 protein [Ruditapes philippinarum]	1e-54	M3	7.48054	0.0149937	0.109169
8143	BQ426509			M3	39.5032	0.130896	0.423717
8144	BQ426509			M3	51.1204	0.175519	0.492128
8145	BQ426524	ref|XP_002738912.1| PREDICTED: septin 2-like [Saccoglossus kowalevskii]	1e-146	M3	31.6858	0.526984	0.792236
8146	BQ426524	ref|XP_002738912.1| PREDICTED: septin 2-like [Saccoglossus kowalevskii]	1e-146	M3	22.3893	0.582047	0.82395
8147	BQ426528	sp|Q3ZBH0.3|TCPB_BOVIN RecName: Full=T-complex protein 1 subunit beta; Short=TCP-1-beta; AltName: Full=CCT-beta	0	M3	33.0451	0.232999	0.563556
8148	BQ426528	sp|Q3ZBH0.3|TCPB_BOVIN RecName: Full=T-complex protein 1 subunit beta; Short=TCP-1-beta; AltName: Full=CCT-beta	0	M3	27.0968	0.0227631	0.146889
8149	BQ426530	gb|ABZ04227.1| ribosomal protein rpl13 [Lineus viridis]	4e-76	M4	6.81904	0.296759	0.622857
8152	BQ426530	gb|ABZ04227.1| ribosomal protein rpl13 [Lineus viridis]	4e-76	M4	6.24223	0.0143608	0.106346
8155	BQ426558			M3	54.7253	0.376097	0.687452
8156	BQ426558			M3	44.038	0.608915	0.834899
8157	BQ426562			M3	26.4497	0.910502	0.959227
8158	BQ426562			M3	30.6435	0.752817	0.898903
8159	BQ426566			M3	7.08497	0.0515676	0.248026
8160	BQ426566			M3	6.45437	0.0331154	0.182515
8161	BQ426571	gb|ABZ04266.1| ribosomal protein rps15 [Lineus viridis]	3e-70	M3	9.19546	0.160815	0.468105
8162	BQ426571	gb|ABZ04266.1| ribosomal protein rps15 [Lineus viridis]	3e-70	M3	9.50193	0.255619	0.585254
8163	BQ426928	sp|Q9U639.1|HSP7D_MANSE RecName: Full=Heat shock 70 kDa protein cognate 4; Short=Hsc 70-4	0	M1e	12.4021	1.86e-11	1.13697e-09
8164	BQ426928	sp|Q9U639.1|HSP7D_MANSE RecName: Full=Heat shock 70 kDa protein cognate 4; Short=Hsc 70-4	0	M1e	13.3476	1.49e-12	1.04362e-10
8165	BQ426931	gb|EFN80554.1| Fibrillin-2 [Harpegnathos saltator]	2e-87	M3	23.9086	0.284319	0.613312
8166	BQ426931	gb|EFN80554.1| Fibrillin-2 [Harpegnathos saltator]	2e-87	M3	24.5163	0.71741	0.887128
8167	BQ426935	ref|NP_001098599.1| sterol regulatory element-binding protein 1 [Danio rerio]	1e-138	M1d	7.94595	0.000368827	0.00598276
8168	BQ426935	ref|NP_001098599.1| sterol regulatory element-binding protein 1 [Danio rerio]	1e-138	M1d	7.37066	6.17e-05	0.00129647
8171	BQ426955			M4	1.6758	0.801328	0.913328
8172	BQ426955			M4	1.67196	0.296746	0.622857
8173	BQ426959	gb|ADD64826.1| CTL-6 [Argopecten irradians]	4e-13	M3	7.30167	0.727702	0.892058
8174	BQ426959	gb|ADD64826.1| CTL-6 [Argopecten irradians]	4e-13	M5	4.39395	0.548291	0.806167
8178	BQ426966	ref|NP_001135615.1| c-src tyrosine kinase [Xenopus (Silurana) tropicalis]	2e-24	M3	18.3901	0.0189384	0.12915
8179	BQ426966	ref|NP_001135615.1| c-src tyrosine kinase [Xenopus (Silurana) tropicalis]	2e-24	M3	12.179	0.0118244	0.093077
8180	BQ426982	gb|ADV40120.1| methyltransferase-like protein [Latrodectus hesperus]	2e-18	M2	2.07072	0.0257708	0.157244
8181	BQ426982	gb|ADV40120.1| methyltransferase-like protein [Latrodectus hesperus]	2e-18	M2	2.64169	0.0176244	0.122624
8182	BQ426990			M3	21.5777	0.0176102	0.122624
8183	BQ426990			M3	26.9074	0.0098268	0.0810282
8184	BQ426993			M3	27.4371	0.563465	0.814636
8185	BQ426993			M3	27.3497	0.745645	0.895933
8186	BQ426997	sp|P68371.1|TBB2C_HUMAN RecName: Full=Tubulin beta-2C chain; AltName: Full=Tubulin beta-2 chain	0	M3	10.6306	0.0699536	0.303034
8187	BQ426997	sp|P68371.1|TBB2C_HUMAN RecName: Full=Tubulin beta-2C chain; AltName: Full=Tubulin beta-2 chain	0	M3	6.57139	0.240641	0.571975
8188	BQ427015	ref|NP_001161519.1| core binding factor beta subunit [Saccoglossus kowalevskii]	6e-57	M1c	8.20567	0.00360118	0.0394371
8189	BQ427015	ref|NP_001161519.1| core binding factor beta subunit [Saccoglossus kowalevskii]	6e-57	M1c	7.45137	0.00232069	0.0280653
8190	BQ427019	ref|XP_003382407.1| PREDICTED: translation initiation factor eIF-2B subunit epsilon-like [Amphimedon queenslandica]	3e-55	M1c	3.6378	0.166853	0.47782
8191	BQ427019	ref|XP_003382407.1| PREDICTED: translation initiation factor eIF-2B subunit epsilon-like [Amphimedon queenslandica]	3e-55	M1c	2.38594	0.198987	0.523098
8194	BQ427024	gb|AAF20051.1|AF177226_10 NADH dehydrogenase 1 [Crassostrea gigas]	1e-137	M3	11.6813	0.80409	0.913488
8195	BQ427024	gb|AAF20051.1|AF177226_10 NADH dehydrogenase 1 [Crassostrea gigas]	1e-137	M3	9.01902	0.738163	0.893557
8218	CK240430			M4	11.5107	0.634114	0.842852
8219	CK240430			M4	12.2964	0.804261	0.913488
8252	CV089228			M2	49.0402	0.254353	0.583558
8253	CV089228			M2	48.0076	0.226548	0.556359
8254	CV132028			M4	2.84421	0.0989525	0.365983
8255	CV132028			M4	2.28978	0.0380933	0.200736
8270	CV132599	sp|Q90YP3.1|RS28_ICTPU RecName: Full=40S ribosomal protein S28	2e-19	M3	21.8077	0.0677859	0.296711
8271	CV132599	sp|Q90YP3.1|RS28_ICTPU RecName: Full=40S ribosomal protein S28	2e-19	M3	20.2184	0.177877	0.494187
8310	CV133202	gb|ABW90414.1| putative ribosomal protein S4 [Barentsia elongata]	1e-114	M3	7.14645	0.0907541	0.349903
8311	CV133202	gb|ABW90414.1| putative ribosomal protein S4 [Barentsia elongata]	1e-114	M3	8.12381	0.788817	0.91081
8314	CV132945	sp|P11833.1|TBB_PARLI RecName: Full=Tubulin beta chain; AltName: Full=Beta-tubulin	0	M1grey	0.714135	0.631392	0.842852
8315	CV132945	sp|P11833.1|TBB_PARLI RecName: Full=Tubulin beta chain; AltName: Full=Beta-tubulin	0	M1grey	1.01934	0.353851	0.671216
8322	CV132995	sp|P11833.1|TBB_PARLI RecName: Full=Tubulin beta chain; AltName: Full=Beta-tubulin	0	M1grey	1.06195	0.0447098	0.223018
8323	CV132995	sp|P11833.1|TBB_PARLI RecName: Full=Tubulin beta chain; AltName: Full=Beta-tubulin	0	M1grey	0.981912	0.0355913	0.191147
8330	CD647910	dbj|BAI83410.1| glycerophosphoryl diester phosphodiesterase [Parasteatoda tepidariorum]	3e-68	M2	4.78218	0.109281	0.385524
8331	CD647910	dbj|BAI83410.1| glycerophosphoryl diester phosphodiesterase [Parasteatoda tepidariorum]	3e-68	M2	6.23893	0.0650045	0.287619
8334	CD648042			M6	0.725934	0.959137	0.98132
8335	CD648042			M6	0.667097	0.611276	0.835423
8342	CD648181	gb|AAX47435.1| 40S ribosomal protein S23 [Crassostrea gigas]	2e-77	M2	10.0543	0.632647	0.842852
8343	CD648181	gb|AAX47435.1| 40S ribosomal protein S23 [Crassostrea gigas]	2e-77	M2	6.57651	0.87282	0.942662
8346	CD648201	gb|AAP83794.1| ferritin GF2 [Crassostrea gigas]	3e-91	M6	4.45142	0.310147	0.630529
8347	CD648201	gb|AAP83794.1| ferritin GF2 [Crassostrea gigas]	3e-91	M6	3.90824	0.586902	0.824667
8376	CD648780			M2	58.3586	0.518446	0.788694
8377	CD648780			M2	49.1275	0.418224	0.716982
8412	CD646839	gb|AAQ09228.1| QM-like protein [Pinctada fucata]	1e-116	M2	1.99752	0.0249721	0.154591
8413	CD646839	gb|AAQ09228.1| QM-like protein [Pinctada fucata]	1e-116	M2	2.09833	0.0135332	0.101837
8422	AM237654	gb|ACD35414.1| cytochrome b [Crassostrea gigas]	0	M2	3.5661	0.315389	0.635694
8423	AM237654	gb|ACD35414.1| cytochrome b [Crassostrea gigas]	0	M2	2.93356	0.880517	0.944575
8424	AM237669	sp|P0CG68.1|UBC_PIG RecName: Full=Polyubiquitin-C; Contains: RecName: Full=Ubiquitin-related; Contains: RecName: Full=Ubiquitin; Flags: Precursor	0	M6	1.44163	0.126455	0.418447
8425	AM237669	sp|P0CG68.1|UBC_PIG RecName: Full=Polyubiquitin-C; Contains: RecName: Full=Ubiquitin-related; Contains: RecName: Full=Ubiquitin; Flags: Precursor	0	M6	1.10371	0.12808	0.420514
8436	AM237638	ref|XP_783048.1| PREDICTED: similar to Slc25a3-prov protein [Strongylocentrotus purpuratus]	1e-140	M6	5.44912	0.204749	0.531702
8437	AM237638	ref|XP_783048.1| PREDICTED: similar to Slc25a3-prov protein [Strongylocentrotus purpuratus]	1e-140	M6	4.15223	0.262335	0.592324
8448	AM237671			M2	5.49891	0.24459	0.575458
8449	AM237671			M2	4.88662	0.518059	0.788463
8470	CD526769			M4	9.274	0.968744	0.983141
8471	CD526769			M4	7.46861	0.997132	0.997725
8480	CD526810	gb|ABA46793.1| 60S ribosomal protein L13A [Mytilus edulis]	4e-90	M4	11.1493	0.348192	0.666641
8481	CD526810	gb|ABA46793.1| 60S ribosomal protein L13A [Mytilus edulis]	4e-90	M4	8.67017	0.653668	0.856443
8484	CB617339			M6	4.9088	0.0276729	0.164713
8485	CB617339			M6	4.43585	0.00988138	0.0810282
8528	CF369180	gb|ABZ04227.1| ribosomal protein rpl13 [Lineus viridis]	4e-76	M4	8.03493	0.108114	0.383822
8529	CF369180	gb|ABZ04227.1| ribosomal protein rpl13 [Lineus viridis]	4e-76	M4	7.87157	0.370435	0.684248
8530	CF369251	sp|P62909.1|RS3_RAT RecName: Full=40S ribosomal protein S3	1e-118	M5	20.3611	0.224844	0.554198
8531	CF369251	sp|P62909.1|RS3_RAT RecName: Full=40S ribosomal protein S3	1e-118	M5	22.8668	0.224391	0.554198
8566	CV089145			M4	2.55331	0.0195631	0.132603
8567	CV089145			M4	1.41913	0.165944	0.476842
8616	BG624491			M4	12.8374	0.96571	0.982477
8617	BG624491			M4	13.9742	0.77807	0.907768
8642	BG624506	sp|Q8N6R1.1|SERP2_HUMAN RecName: Full=Stress-associated endoplasmic reticulum protein 2; AltName: Full=Ribosome-associated membrane protein RAMP4-2	1e-23	M3	25.7142	0.0642771	0.285469
8643	BG624506	sp|Q8N6R1.1|SERP2_HUMAN RecName: Full=Stress-associated endoplasmic reticulum protein 2; AltName: Full=Ribosome-associated membrane protein RAMP4-2	1e-23	M3	30.9486	0.256814	0.58593
8656	BG624802	sp|Q8STF0.3|CALM_STRIE RecName: Full=Calmodulin; Short=CaM	7e-79	M3	21.9369	0.0985264	0.36521
8657	BG624802	sp|Q8STF0.3|CALM_STRIE RecName: Full=Calmodulin; Short=CaM	7e-79	M3	21.117	0.897632	0.952574
8666	BG624822	ref|XP_002742284.1| PREDICTED: eukaryotic translation initiation factor 4A-like [Saccoglossus kowalevskii]	0	M3	20.3977	0.0799328	0.325738
8667	BG624822	ref|XP_002742284.1| PREDICTED: eukaryotic translation initiation factor 4A-like [Saccoglossus kowalevskii]	0	M3	16.9284	0.0592519	0.270292
8708	CD647095			M5	20.645	0.128539	0.421263
8709	CD647095			M5	19.0596	0.301874	0.624555
8720	CD647477	ref|XP_002739934.1| PREDICTED: far upstream element-binding protein-like [Saccoglossus kowalevskii]	1e-91	M3	45.7082	0.596764	0.83112
8721	CD647477	ref|XP_002739934.1| PREDICTED: far upstream element-binding protein-like [Saccoglossus kowalevskii]	1e-91	M3	45.9028	0.618056	0.837012
8756	BQ426688			M3	36.1358	0.41306	0.713622
8757	BQ426688			M3	36.3165	0.144546	0.446832
8760	BQ426694	ref|XP_002738242.1| PREDICTED: cyclin-dependent kinase 17-like [Saccoglossus kowalevskii]	1e-30	M3	31.3207	0.839262	0.928851
8761	BQ426694	ref|XP_002738242.1| PREDICTED: cyclin-dependent kinase 17-like [Saccoglossus kowalevskii]	1e-30	M3	16.0431	0.988992	0.993656
8774	BQ426750	ref|XP_002402019.1| calponin, putative [Ixodes scapularis]	4e-44	M1d	4.72263	0.00400113	0.0428402
8777	BQ426750	ref|XP_002402019.1| calponin, putative [Ixodes scapularis]	4e-44	M1d	7.13913	1.04e-05	0.000251545
8778	BQ426753	gb|EFX86411.1| putative myosuppressin receptor 1 [Daphnia pulex]	3e-37	M2	2.27784	0.00270096	0.0317505
8779	BQ426753	gb|EFX86411.1| putative myosuppressin receptor 1 [Daphnia pulex]	3e-37	M2	1.64593	0.0336251	0.183519
8780	BQ426767	sp|Q4V7D3.1|MACOI_RAT RecName: Full=Macoilin; AltName: Full=Transmembrane protein 57	1e-104	M3	9.45476	0.280062	0.609192
8781	BQ426767	sp|Q4V7D3.1|MACOI_RAT RecName: Full=Macoilin; AltName: Full=Transmembrane protein 57	1e-104	M3	7.85815	0.365716	0.681367
8784	BQ426772	ref|XP_002732263.1| PREDICTED: splicing factor, arginine/serine-rich 4-like [Saccoglossus kowalevskii]	8e-70	M3	15.451	0.750288	0.897995
8785	BQ426772	ref|XP_002732263.1| PREDICTED: splicing factor, arginine/serine-rich 4-like [Saccoglossus kowalevskii]	8e-70	M3	22.5704	0.934134	0.970807
8786	BQ426775	gb|EGI65196.1| Protein SSXT [Acromyrmex echinatior]	7e-07	M3	29.7295	0.767211	0.902853
8787	BQ426775	gb|EGI65196.1| Protein SSXT [Acromyrmex echinatior]	7e-07	M3	22.0218	0.743339	0.895402
8788	BQ427134			M1c	5.91924	3.83e-05	0.000836134
8789	BQ427134			M1c	5.00791	7.11e-06	0.00017448
8792	BQ427141	sp|P52434.4|RPAB3_HUMAN RecName: Full=DNA-directed RNA polymerases I, II, and III subunit RPABC3; Short=RNA polymerases I, II, and III subunit ABC3; AltName: Full=DNA-directed RNA polymerase II subunit H; AltName: Full=DNA-directed RNA polymerases I, II, and III 17.1 kDa polypeptide; AltName: Full=RPB17; AltName: Full=RPB8 homolog; Short=hRPB8	9e-13	M3	33.0672	0.0199991	0.134206
8793	BQ427141	sp|P52434.4|RPAB3_HUMAN RecName: Full=DNA-directed RNA polymerases I, II, and III subunit RPABC3; Short=RNA polymerases I, II, and III subunit ABC3; AltName: Full=DNA-directed RNA polymerase II subunit H; AltName: Full=DNA-directed RNA polymerases I, II, and III 17.1 kDa polypeptide; AltName: Full=RPB17; AltName: Full=RPB8 homolog; Short=hRPB8	9e-13	M3	34.4094	0.0133588	0.101611
8796	BQ427164			M3	34.3922	0.616248	0.836763
8797	BQ427164			M3	16.8924	0.374971	0.687452
8805	BQ427185	ref|NP_523457.1| Rab-protein 5, isoform E [Drosophila melanogaster]	2e-53	M3	23.2085	0.788288	0.91081
8806	BQ427185	ref|NP_523457.1| Rab-protein 5, isoform E [Drosophila melanogaster]	2e-53	M3	14.0707	0.494421	0.774216
8811	BQ427196	gb|AAU11487.2| ETS-family transcription factor [Chlamys farreri]	1e-103	M3	36.6143	0.00532175	0.052315
8812	BQ427196	gb|AAU11487.2| ETS-family transcription factor [Chlamys farreri]	1e-103	M3	21.658	0.00152144	0.0200396
8813	BQ427212			M3	28.3418	0.382688	0.689126
8814	BQ427212			M3	29.9107	0.524072	0.791167
8815	BQ427215	gb|ABY87357.1| collagen type XXI-like protein [Haliotis diversicolor]	8e-30	M1b	7.12025	0.00021969	0.00397096
8816	BQ427215	gb|ABY87357.1| collagen type XXI-like protein [Haliotis diversicolor]	8e-30	M1b	7.5644	5.86e-05	0.00124692
8817	BQ427217	gb|ADI33155.1| adenylate cyclase-associated protein 1 [Crassostrea gigas]	5e-84	M3	49.1638	0.104565	0.375183
8818	BQ427217	gb|ADI33155.1| adenylate cyclase-associated protein 1 [Crassostrea gigas]	5e-84	M3	41.4555	0.166122	0.476943
8819	BQ427220	dbj|BAD15289.1| elongation factor 1 alpha [Crassostrea gigas]	0	M4	3.91571	0.03228	0.179381
8820	BQ427220	dbj|BAD15289.1| elongation factor 1 alpha [Crassostrea gigas]	0	M4	1.70693	0.651289	0.853991
8841	CV087594	sp|P11833.1|TBB_PARLI RecName: Full=Tubulin beta chain; AltName: Full=Beta-tubulin	4e-89	M4	6.49346	0.262638	0.592611
8842	CV087594	sp|P11833.1|TBB_PARLI RecName: Full=Tubulin beta chain; AltName: Full=Beta-tubulin	4e-89	M4	6.37827	0.399857	0.70062
8867	CV132249	ref|XP_003392977.1| PREDICTED: iron-sulfur cluster co-chaperone protein HscB, mitochondrial-like [Bombus terrestris]	2e-37	M2	27.5502	0.0538976	0.2563
8868	CV132249	ref|XP_003392977.1| PREDICTED: iron-sulfur cluster co-chaperone protein HscB, mitochondrial-like [Bombus terrestris]	2e-37	M2	16.6038	0.245126	0.575901
8869	CV132273	emb|CAD89885.1| ribosomal protein L7 [Crassostrea gigas]	1e-137	M3	38.8234	0.0250141	0.154591
8870	CV132273	emb|CAD89885.1| ribosomal protein L7 [Crassostrea gigas]	1e-137	M3	25.525	0.0173771	0.121459
8877	CV132309	sp|P49165.1|RL4_URECA RecName: Full=60S ribosomal protein L4; AltName: Full=L1	1e-159	M2	6.99304	0.0678677	0.296711
8878	CV132309	sp|P49165.1|RL4_URECA RecName: Full=60S ribosomal protein L4; AltName: Full=L1	1e-159	M2	8.88212	0.184498	0.50266
8903	CV088256	dbj|BAE16014.1| ribosomal protein S18 [Crassostrea gigas]	4e-72	M6	7.15373	0.251331	0.579539
8904	CV088256	dbj|BAE16014.1| ribosomal protein S18 [Crassostrea gigas]	4e-72	M6	7.47442	0.133744	0.427421
8911	CV132808			M5	30.9472	0.842623	0.928851
8912	CV132808			M5	33.0743	0.956078	0.97982
8919	CK172339			M3	35.243	0.213261	0.543168
8920	CK172339			M3	34.7385	0.410987	0.71187
8927	CK172342	ref|XP_002431913.1| RING finger-containing protein, putative [Pediculus humanus corporis]	4e-16	M3	32.5874	0.272	0.601476
[truncated: 1,363 more rows]
